# Supplementary material for: Data on the microstructure and deformation of Fe50Mn25Cr15Co10Nx (x=0∼1.6) supporting the modifications of partial-dislocation-induced defects (PDIDs) and strength/ductility enhancement in metastable high entropy alloys
Source: Data Brief. 2021 Jan 5;34:106713. doi: 10.1016/j.dib.2020.106713 (PMC7807141; doi:10.1016/j.dib.2020.106713)
Supplement: Supplementary file 1 [file mmc1.xlsx]

## Sheet: Fe50Mn25Cr15Co10
	Strain(%)	Stress(Mpa)
	0	0
	1e-05	472.673
	1e-05	472.863
	1e-05	472.918
	1e-05	472.945
	1e-05	473.163
	1e-05	473.353
	0.00015	475.34
	0.00015	475.394
	0.00015	475.421
	0.00015	474.442
	0.00015	473.217
	0.00015	473.489
	0.00015	473.408
	0.00015	473.544
	0.00023	474.061
	0.00023	473.598
	0.00023	473.789
	0.00023	473.897
	0.00023	473.652
	0.00023	473.843
	0.00023	473.761
	0.00023	474.088
	0.00023	474.197
	0.00023	474.006
	0.00034	475.285
	0.00034	474.142
	0.00034	474.496
	0.00034	474.306
	0.00034	474.605
	0.00034	474.632
	0.00034	474.442
	0.00044	474.877
	0.00044	474.605
	0.00044	474.632
	0.00044	475.149
	0.00044	474.931
	0.00044	474.85
	0.00059	477.108
	0.00059	476.863
	0.00059	476.183
	0.00059	475.176
	0.00059	475.639
	0.00059	475.476
	0.00059	475.693
	0.00062	475.693
	0.00062	475.421
	0.00062	475.72
	0.00062	475.993
	0.00062	475.829
	0.00062	475.884
	0.00062	475.775
	0.00062	476.129
	0.00062	476.237
	0.00077	478.169
	0.00077	477.816
	0.00077	477.925
	0.00077	476.863
	0.00077	476.183
	0.00077	476.537
	0.00077	476.265
	0.00077	476.564
	0.00077	476.482
	0.00084	476.618
	0.00084	476.537
	0.00084	476.727
	0.00084	476.918
	0.00099	479.203
	0.00099	479.013
	0.00099	478.305
	0.00099	477.163
	0.00099	476.918
	0.00099	477.38
	0.00099	477.326
	0.00102	477.707
	0.00102	477.516
	0.00102	477.571
	0.00102	477.761
	0.00102	477.462
	0.00102	477.816
	0.00102	477.87
	0.00112	478.169
	0.00112	477.816
	0.00112	477.925
	0.00112	478.197
	0.00112	478.006
	0.00112	477.952
	0.00112	478.251
	0.00112	478.469
	0.00127	480.401
	0.00127	480.292
	0.00127	478.741
	0.00127	478.795
	0.00127	478.414
	0.00127	478.55
	0.00134	479.203
	0.00134	479.013
	0.00134	478.904
	0.00134	479.095
	0.00134	478.959
	0.00134	479.258
	0.00134	479.339
	0.00134	479.312
	0.00144	479.557
	0.00144	479.448
	0.00144	479.394
	0.00144	479.503
	0.00144	479.693
	0.00144	479.802
	0.00144	479.884
	0.00155	481.734
	0.00155	481.516
	0.00155	479.884
	0.00155	479.802
	0.00155	480.101
	0.00155	480.129
	0.00155	479.993
	0.00155	480.237
	0.00155	479.856
	0.00163	480.401
	0.00163	480.292
	0.00163	480.7
	0.00163	480.129
	0.00163	480.591
	0.00163	480.482
	0.00163	480.945
	0.00163	480.537
	0.00178	482.714
	0.00178	482.333
	0.00178	482.768
	0.00178	480.945
	0.00178	480.727
	0.00178	481.19
	0.00178	480.782
	0.00178	480.89
	0.00178	481.326
	0.00178	480.972
	0.00184	481.19
	0.00184	481.135
	0.00184	481.244
	0.00184	481.489
	0.00184	481.271
	0.00184	481.516
	0.00195	483.802
	0.00195	483.421
	0.00195	483.448
	0.00195	481.734
	0.00195	481.68
	0.00195	482.033
	0.00195	481.788
	0.00195	482.115
	0.00202	482.033
	0.00202	482.115
	0.00202	482.061
	0.00202	482.278
	0.00202	482.414
	0.00202	482.469
	0.00217	484.564
	0.00217	484.401
	0.00217	483.666
	0.00217	482.958
	0.00217	482.714
	0.00217	482.904
	0.00217	482.877
	0.00217	483.258
	0.00217	483.312
	0.00223	483.421
	0.00223	483.203
	0.00223	483.367
	0.00223	483.312
	0.00223	483.258
	0.00223	483.448
	0.00223	483.666
	0.00234	484.101
	0.00234	483.421
	0.00234	483.748
	0.00234	483.666
	0.00234	483.965
	0.00234	483.856
	0.00234	484.047
	0.00234	483.802
	0.00245	485.924
	0.00245	485.734
	0.00245	485.353
	0.00245	484.21
	0.00245	484.047
	0.00245	484.455
	0.00245	484.156
	0.00245	484.591
	0.00252	484.564
	0.00252	484.401
	0.00252	484.646
	0.00252	484.7
	0.00252	484.509
	0.00252	484.945
	0.00252	484.89
	0.00263	486.822
	0.00263	485.897
	0.00263	485.054
	0.00263	485.244
	0.00263	484.999
	0.00263	485.299
	0.00263	485.19
	0.00263	485.489
	0.00263	485.38
	0.00263	485.108
	0.00274	485.489
	0.00274	485.435
	0.00274	485.598
	0.00274	485.788
	0.00274	485.68
	0.00274	485.843
	0.00284	487.775
	0.00284	487.367
	0.00284	485.843
	0.00284	485.897
	0.00284	485.979
	0.00284	486.142
	0.00284	485.924
	0.00284	486.278
	0.00292	486.224
	0.00292	486.197
	0.00292	486.441
	0.00292	486.333
	0.00292	486.496
	0.00292	486.577
	0.00307	488.455
	0.00307	488.156
	0.00307	487.775
	0.00307	486.931
	0.00307	486.741
	0.00307	486.986
	0.00307	487.04
	0.00307	487.231
	0.00313	487.312
	0.00313	487.04
	0.00313	487.122
	0.00313	487.176
	0.00313	487.067
	0.00313	487.367
	0.00313	487.285
	0.00313	487.421
	0.00313	487.611
	0.00313	487.584
	0.00324	488.918
	0.00324	487.367
	0.00324	487.584
	0.00324	487.666
	0.00324	487.475
	0.00324	487.965
	0.00324	487.72
	0.00324	487.884
	0.00324	487.775
	0.00334	489.543
	0.00334	489.598
	0.00334	487.911
	0.00334	488.156
	0.00334	488.074
	0.00334	488.319
	0.00342	488.455
	0.00342	488.156
	0.00342	488.373
	0.00342	488.074
	0.00342	488.509
	0.00342	488.265
	0.00342	488.564
	0.00342	488.618
	0.00353	488.972
	0.00353	488.7
	0.00353	488.673
	0.00353	488.455
	0.00353	488.863
	0.00353	488.918
	0.00363	490.931
	0.00363	490.686
	0.00363	490.06
	0.00363	489.244
	0.00363	489.054
	0.00363	489.516
	0.00363	489.407
	0.00363	489.598
	0.00371	489.543
	0.00371	489.598
	0.00371	489.761
	0.00371	489.897
	0.00371	490.06
	0.00371	489.843
	0.00385	491.938
	0.00385	491.584
	0.00385	490.496
	0.00385	490.142
	0.00385	489.897
	0.00385	490.36
	0.00385	490.441
	0.00392	490.605
	0.00392	490.496
	0.00392	490.632
	0.00392	490.849
	0.00392	490.387
	0.00392	490.686
	0.00392	490.795
	0.00392	490.55
	0.0041	491.285
	0.0041	491.203
	0.0041	491.394
	0.0041	491.448
	0.0041	491.584
	0.0041	491.693
	0.0041	491.775
	0.00428	493.924
	0.00428	493.571
	0.00428	493.679
	0.00428	493.516
	0.00428	491.693
	0.00428	491.938
	0.00428	491.747
	0.00428	492.02
	0.00428	492.183
	0.00428	492.292
	0.00435	494.224
	0.00435	492.373
	0.00435	492.292
	0.00435	492.482
	0.00435	492.074
	0.00435	492.727
	0.00435	492.428
	0.00435	492.781
	0.00435	492.319
	0.00445	494.496
	0.00445	494.36
	0.00445	492.863
	0.00445	492.319
	0.00445	492.836
	0.00445	492.972
	0.00445	493.271
	0.00445	493.081
	0.0045	493.679
	0.0045	493.026
	0.0045	493.326
	0.0045	493.516
	0.0045	493.217
	0.0045	493.407
	0.00464	495.448
	0.00464	495.094
	0.00464	495.339
	0.00464	494.55
	0.00464	493.462
	0.00464	493.924
	0.00464	493.707
	0.00464	493.761
	0.00464	494.06
	0.00464	494.006
	0.00474	495.802
	0.00474	494.414
	0.00474	494.06
	0.00474	494.169
	0.00474	494.006
	0.00474	494.36
	0.00474	494.115
	0.00474	494.305
	0.00474	494.251
	0.00485	496.237
	0.00485	495.502
	0.00485	494.36
	0.00485	494.605
	0.00485	494.305
	0.00485	494.795
	0.00485	494.659
	0.00485	494.904
	0.00485	494.713
	0.00492	495.067
	0.00492	494.768
	0.00492	494.849
	0.00492	494.795
	0.00492	494.958
	0.00492	495.203
	0.00492	495.094
	0.00507	497.026
	0.00507	496.7
	0.00507	497.19
	0.00507	497.271
	0.00507	496.183
	0.00507	495.502
	0.00507	495.203
	0.00507	495.448
	0.00507	495.639
	0.0051	495.802
	0.0051	495.611
	0.0051	495.693
	0.0051	495.502
	0.0051	495.992
	0.0051	495.883
	0.0051	495.938
	0.00524	497.815
	0.00524	497.679
	0.00524	497.788
	0.00524	497.244
	0.00524	496.237
	0.00524	496.428
	0.00524	496.482
	0.00532	496.591
	0.00532	496.346
	0.00532	496.536
	0.00532	496.482
	0.00532	496.781
	0.00532	496.999
	0.00532	496.727
	0.0055	497.57
	0.0055	497.19
	0.0055	497.271
	0.0055	497.543
	0.0055	497.326
	0.0055	497.489
	0.0055	497.734
	0.0055	497.788
	0.00568	498.169
	0.00568	498.087
	0.00568	498.224
	0.00568	498.387
	0.00568	498.115
	0.00568	498.332
	0.00568	498.768
	0.00585	500.21
	0.00585	500.047
	0.00585	500.264
	0.00585	499.421
	0.00585	498.931
	0.00585	498.768
	0.00585	499.013
	0.00585	498.713
	0.00593	499.067
	0.00593	498.877
	0.00593	499.013
	0.00593	499.312
	0.00593	498.958
	0.00593	499.203
	0.00608	500.945
	0.00608	500.7
	0.00608	501.108
	0.00608	500.155
	0.00608	499.666
	0.00608	499.421
	0.00608	499.611
	0.00611	499.747
	0.00611	499.72
	0.00611	499.856
	0.00611	500.019
	0.00611	499.666
	0.00611	500.155
	0.00611	500.047
	0.00611	499.965
	0.00621	501.843
	0.00621	500.945
	0.00621	500.264
	0.00621	500.019
	0.00621	500.591
	0.00621	500.047
	0.00621	500.4
	0.00621	500.564
	0.00632	501.189
	0.00632	500.509
	0.00632	500.754
	0.00632	500.809
	0.00632	500.564
	0.00632	500.863
	0.00632	500.645
	0.00632	501.135
	0.00632	500.945
	0.00643	500.945
	0.00643	500.7
	0.00643	501.108
	0.00643	500.89
	0.00643	501.244
	0.00643	501.135
	0.00643	501.652
	0.00643	501.407
	0.0065	502.985
	0.0065	502.087
	0.0065	501.652
	0.0065	501.734
	0.0065	501.489
	0.0065	501.843
	0.0065	501.298
	0.00661	503.366
	0.00661	501.706
	0.00661	501.897
	0.00661	502.033
	0.00661	501.979
	0.00661	502.196
	0.00661	502.251
	0.00672	502.387
	0.00672	502.142
	0.00672	502.332
	0.00672	502.278
	0.00672	502.251
	0.00672	502.496
	0.00672	502.196
	0.00679	502.822
	0.00679	502.387
	0.00679	502.496
	0.00679	502.577
	0.00679	502.332
	0.00679	502.523
	0.00679	502.74
	0.00679	502.632
	0.0069	503.339
	0.0069	502.795
	0.0069	502.931
	0.0069	503.067
	0.0069	503.176
	0.0069	502.877
	0.0069	503.23
	0.007	504.019
	0.007	503.176
	0.007	503.285
	0.007	503.366
	0.007	503.121
	0.007	503.475
	0.007	503.638
	0.00711	503.774
	0.00711	503.666
	0.00711	503.584
	0.00711	503.72
	0.00711	503.53
	0.00722	505.57
	0.00722	505.298
	0.00722	504.808
	0.00722	503.829
	0.00722	504.019
	0.00722	503.911
	0.00722	504.183
	0.00722	504.428
	0.00722	504.128
	0.00729	504.264
	0.00729	504.509
	0.00729	504.373
	0.00729	504.618
	0.00729	504.183
	0.00729	504.564
	0.0074	504.672
	0.0074	504.509
	0.0074	504.727
	0.0074	504.754
	0.0074	504.564
	0.0074	504.972
	0.0074	504.999
	0.00754	506.659
	0.00754	506.496
	0.00754	506.74
	0.00754	505.516
	0.00754	505.162
	0.00754	505.407
	0.00754	505.298
	0.00754	505.271
	0.00754	505.217
	0.00758	505.57
	0.00758	505.298
	0.00758	505.761
	0.00758	505.897
	0.00758	505.516
	0.00758	505.842
	0.00758	505.652
	0.00775	507.285
	0.00775	507.339
	0.00775	507.502
	0.00775	506.904
	0.00775	506.251
	0.00775	505.951
	0.00775	506.115
	0.00775	506.196
	0.00775	506.142
	0.00783	507.693
	0.00783	507.584
	0.00783	506.251
	0.00783	506.196
	0.00783	506.006
	0.00783	506.359
	0.00783	506.55
	0.00783	506.387
	0.0079	506.659
	0.0079	506.496
	0.0079	506.74
	0.0079	506.604
	0.0079	507.04
	0.0079	506.686
	0.0079	506.849
	0.00801	508.074
	0.00801	506.795
	0.00801	506.931
	0.00801	507.149
	0.00801	507.094
	0.00801	507.285
	0.00801	506.985
	0.00801	507.393
	0.00801	507.339
	0.00815	509.081
	0.00815	508.727
	0.00815	508.781
	0.00815	507.502
	0.00815	507.339
	0.00815	507.693
	0.00815	507.747
	0.00815	507.448
	0.00822	508.618
	0.00822	507.584
	0.00822	507.774
	0.00822	507.693
	0.00822	507.829
	0.00822	508.128
	0.00822	507.938
	0.00837	508.482
	0.00837	508.427
	0.00837	508.536
	0.00837	508.591
	0.00837	508.727
	0.00837	508.672
	0.00837	508.836
	0.00837	508.972
	0.00851	510.523
	0.00851	510.359
	0.00851	510.06
	0.00851	509.026
	0.00851	508.836
	0.00851	509.135
	0.00851	509.325
	0.00851	509.081
	0.00858	509.325
	0.00858	509.162
	0.00858	509.38
	0.00858	509.516
	0.00858	509.679
	0.00858	509.57
	0.00875	510.169
	0.00875	509.706
	0.00875	509.924
	0.00875	510.223
	0.00875	510.006
	0.00875	510.251
	0.00875	510.06
	0.0089	511.611
	0.0089	511.148
	0.0089	510.169
	0.0089	510.468
	0.0089	510.223
	0.0089	510.414
	0.0089	510.713
	0.00901	511.938
	0.00901	510.659
	0.00901	510.604
	0.00901	510.55
	0.00901	510.523
	0.00901	510.822
	0.00901	510.768
	0.00901	510.849
	0.00908	510.904
	0.00908	510.849
	0.00908	510.958
	0.00908	511.203
	0.00908	510.713
	0.00908	511.067
	0.00908	511.312
	0.00908	511.094
	0.00922	512.836
	0.00922	512.89
	0.00922	512.291
	0.00922	511.257
	0.00922	511.502
	0.00922	511.203
	0.00922	511.557
	0.00922	511.448
	0.0093	511.611
	0.0093	511.393
	0.0093	511.91
	0.0093	511.638
	0.0093	511.557
	0.0093	511.856
	0.0093	511.938
	0.00944	513.733
	0.00944	513.489
	0.00944	513.842
	0.00944	512.482
	0.00944	511.91
	0.00944	512.237
	0.00944	512.101
	0.00944	512.455
	0.00944	512.291
	0.00944	512.155
	0.00948	512.591
	0.00948	512.291
	0.00948	512.455
	0.00948	512.4
	0.00948	512.21
	0.00948	512.482
	0.00948	512.836
	0.00948	512.999
	0.00962	514.414
	0.00962	514.278
	0.00962	514.631
	0.00962	514.577
	0.00962	513.788
	0.00962	513.08
	0.00962	512.836
	0.00962	513.026
	0.00962	512.999
	0.00969	514.332
	0.00969	513.135
	0.00969	513.325
	0.00969	513.244
	0.00969	513.434
	0.00969	513.489
	0.00969	513.625
	0.00969	513.298
	0.0098	514.033
	0.0098	513.489
	0.0098	513.842
	0.0098	513.733
	0.0098	513.625
	0.0098	513.87
	0.0098	513.679
	0.0098	513.924
	0.00987	515.121
	0.00987	513.788
	0.00987	514.169
	0.00987	513.978
	0.00987	514.087
	0.00987	514.414
	0.00987	514.332
	0.00987	514.223
	0.00998	514.713
	0.00998	514.278
	0.00998	514.631
	0.00998	514.577
	0.00998	514.169
	0.00998	514.387
	0.00998	514.332
	0.01009	514.822
	0.01009	514.468
	0.01009	515.121
	0.01009	514.876
	0.01009	514.631
	0.01009	515.012
	0.01019	516.699
	0.01019	516.264
	0.01019	516.563
	0.01019	515.421
	0.01019	515.257
	0.01019	515.23
	0.01019	515.366
	0.01019	515.176
	0.01027	515.611
	0.01027	515.665
	0.01027	515.72
	0.01027	515.502
	0.01027	515.366
	0.01027	515.91
	0.01027	515.801
	0.01038	517.162
	0.01038	516.346
	0.01038	516.101
	0.01038	515.965
	0.01038	515.774
	0.01038	516.155
	0.01038	516.074
	0.01038	516.019
	0.01038	516.21
	0.01048	516.155
	0.01048	515.91
	0.01048	516.346
	0.01048	516.21
	0.01048	516.318
	0.01048	516.264
	0.01048	516.509
	0.01048	516.699
	0.01062	518.196
	0.01062	517.733
	0.01062	518.006
	0.01062	518.033
	0.01062	516.618
	0.01062	516.645
	0.01062	516.699
	0.01062	516.563
	0.01062	516.455
	0.01065	517.162
	0.01065	516.699
	0.01065	516.863
	0.01065	516.999
	0.01065	517.108
	0.01065	516.944
	0.01065	516.89
	0.01083	517.706
	0.01083	517.489
	0.01083	517.597
	0.01083	517.543
	0.01083	517.652
	0.01083	517.788
	0.01083	517.897
	0.01083	518.006
	0.01083	517.733
	0.01102	519.774
	0.01102	519.393
	0.01102	519.475
	0.01102	518.822
	0.01102	518.006
	0.01102	518.196
	0.01102	518.087
	0.01102	518.25
	0.01105	518.25
	0.01105	518.196
	0.01105	518.631
	0.01105	518.332
	0.01105	518.386
	0.01105	518.441
	0.01123	519.339
	0.01123	518.876
	0.01123	519.094
	0.01123	518.985
	0.01123	518.822
	0.01123	519.23
	0.01123	519.475
	0.01141	520.863
	0.01141	520.618
	0.01141	520.917
	0.01141	520.21
	0.01141	519.42
	0.01141	519.393
	0.01141	519.475
	0.01141	519.72
	0.01141	519.529
	0.01144	519.72
	0.01144	519.393
	0.01144	519.665
	0.01144	519.638
	0.01144	519.774
	0.01144	519.883
	0.01144	519.829
	0.01144	519.965
	0.01159	520.482
	0.01159	519.883
	0.01159	520.019
	0.01159	520.182
	0.01159	520.128
	0.01159	520.373
	0.01159	520.318
	0.01159	520.21
	0.01159	520.264
	0.0117	521.897
	0.0117	521.597
	0.0117	521.706
	0.0117	520.427
	0.0117	520.21
	0.0117	520.618
	0.0117	520.318
	0.0117	520.727
	0.0117	520.672
	0.01177	520.863
	0.01177	520.618
	0.01177	520.917
	0.01177	520.563
	0.01177	520.754
	0.01177	520.808
	0.01188	522.441
	0.01188	520.808
	0.01188	521.216
	0.01188	521.026
	0.01188	521.053
	0.01188	521.271
	0.01188	521.407
	0.01194	521.57
	0.01194	521.108
	0.01194	521.516
	0.01194	521.352
	0.01194	521.407
	0.01194	521.815
	0.01194	521.761
	0.01194	521.706
	0.01217	522.005
	0.01217	521.897
	0.01217	522.414
	0.01217	522.142
	0.01217	522.441
	0.01217	522.196
	0.01217	522.495
	0.01231	524.128
	0.01231	523.693
	0.01231	524.046
	0.01231	522.495
	0.01231	522.55
	0.01231	522.849
	0.01231	522.414
	0.01231	522.659
	0.01231	522.441
	0.01238	522.849
	0.01238	522.795
	0.01238	522.985
	0.01238	522.74
	0.01238	523.039
	0.01238	523.094
	0.01249	524.672
	0.01249	523.937
	0.01249	523.257
	0.01249	523.203
	0.01249	523.502
	0.01249	523.284
	0.01249	523.393
	0.01255	523.529
	0.01255	523.393
	0.01255	523.693
	0.01255	523.937
	0.01255	523.448
	0.01255	523.638
	0.01255	523.502
	0.01273	524.046
	0.01273	524.073
	0.01273	524.346
	0.01273	524.128
	0.01273	524.291
	0.01273	524.536
	0.01273	524.427
	0.01288	525.57
	0.01288	525.761
	0.01288	524.645
	0.01288	524.346
	0.01288	524.536
	0.01288	524.482
	0.01288	524.427
	0.01295	525.08
	0.01295	524.536
	0.01295	524.781
	0.01295	524.971
	0.01295	524.917
	0.01305	525.026
	0.01305	524.917
	0.01305	525.325
	0.01305	524.971
	0.01305	525.271
	0.0132	526.658
	0.0132	526.577
	0.0132	525.679
	0.0132	525.461
	0.0132	525.516
	0.0132	525.815
	0.0132	525.57
	0.01324	525.57
	0.01324	525.761
	0.01324	525.516
	0.01324	525.624
	0.01324	526.169
	0.01324	525.869
	0.01324	526.223
	0.01324	526.005
	0.01324	525.978
	0.01338	527.692
	0.01338	527.148
	0.01338	526.223
	0.01338	526.005
	0.01338	525.924
	0.01338	526.359
	0.01338	525.978
	0.01338	526.468
	0.01345	526.359
	0.01345	526.305
	0.01345	526.577
	0.01345	526.278
	0.01345	526.468
	0.01345	526.713
	0.0136	528.237
	0.0136	527.937
	0.0136	528.454
	0.0136	526.849
	0.0136	527.067
	0.0136	526.822
	0.0136	527.393
	0.0136	526.958
	0.01363	527.366
	0.01363	526.849
	0.01363	527.448
	0.01363	527.312
	0.01363	527.393
	0.01363	527.502
	0.01378	528.999
	0.01378	528.754
	0.01378	528.209
	0.01378	527.556
	0.01378	527.448
	0.01378	527.665
	0.01378	527.312
	0.01378	527.992
	0.01378	527.747
	0.01378	527.692
	0.01384	528.101
	0.01384	527.556
	0.01384	528.155
	0.01384	527.801
	0.01384	527.937
	0.01384	528.237
	0.01384	528.046
	0.01384	527.91
	0.01395	528.645
	0.01395	527.937
	0.01395	528.454
	0.01395	528.291
	0.01395	528.101
	0.01395	528.509
	0.0141	528.999
	0.0141	528.754
	0.0141	529.135
	0.0141	528.944
	0.0141	529.053
	0.0141	529.189
	0.0141	528.89
	0.01428	530.441
	0.01428	530.223
	0.01428	530.522
	0.01428	529.679
	0.01428	529.434
	0.01428	529.325
	0.01428	529.243
	0.01428	529.624
	0.01428	529.189
	0.01434	529.624
	0.01434	529.38
	0.01434	529.842
	0.01434	529.488
	0.01434	529.788
	0.01445	529.842
	0.01445	529.543
	0.01445	529.978
	0.01445	529.597
	0.01445	529.679
	0.01445	529.924
	0.01445	529.788
	0.01457	531.311
	0.01457	531.121
	0.01457	530.386
	0.01457	530.169
	0.01457	530.223
	0.01457	530.468
	0.01457	530.033
	0.01457	529.978
	0.01468	531.529
	0.01468	530.577
	0.01468	530.522
	0.01468	530.386
	0.01468	530.332
	0.01468	530.822
	0.01468	530.441
	0.01468	530.713
	0.01468	530.631
	0.01474	530.767
	0.01474	530.468
	0.01474	530.631
	0.01474	530.522
	0.01474	531.012
	0.01474	530.822
	0.01474	530.931
	0.01474	530.985
	0.01485	532.318
	0.01485	531.828
	0.01485	531.121
	0.01485	530.931
	0.01485	531.23
	0.01485	531.067
	0.01485	531.257
	0.01485	530.985
	0.01492	531.311
	0.01492	531.121
	0.01492	531.42
	0.01492	531.257
	0.01492	531.529
	0.01492	531.23
	0.01492	531.611
	0.01492	531.175
	0.01492	531.475
	0.0151	531.774
	0.0151	531.828
	0.0151	532.155
	0.0151	532.101
	0.0151	532.264
	0.0151	532.019
	0.0151	532.209
	0.0151	532.073
	0.01528	533.597
	0.01528	533.352
	0.01528	533.842
	0.01528	533.053
	0.01528	532.155
	0.01528	532.618
	0.01528	532.264
	0.01528	532.645
	0.01528	532.454
	0.01528	532.318
	0.01532	532.509
	0.01532	532.209
	0.01532	532.699
	0.01532	532.454
	0.01532	532.563
	0.01532	532.862
	0.01532	532.618
	0.01532	532.917
	0.01545	533.488
	0.01545	532.454
	0.01545	532.917
	0.01545	532.754
	0.01545	532.998
	0.01545	533.243
	0.01545	532.944
	0.01545	533.107
	0.01557	534.386
	0.01557	534.305
	0.01557	534.794
	0.01557	533.842
	0.01557	533.216
	0.01557	533.461
	0.01557	532.998
	0.01557	533.706
	0.01557	533.488
	0.01557	533.652
	0.01564	533.597
	0.01564	533.352
	0.01564	533.842
	0.01564	533.543
	0.01564	533.652
	0.01564	533.407
	0.01564	533.76
	0.01582	534.25
	0.01582	534.032
	0.01582	534.386
	0.01582	534.141
	0.01582	534.196
	0.01582	534.495
	0.01582	534.441
	0.01597	535.937
	0.01597	535.638
	0.01597	536.182
	0.01597	535.039
	0.01597	534.577
	0.01597	534.549
	0.01597	534.93
	0.01597	534.686
	0.01603	534.74
	0.01603	534.549
	0.01603	534.93
	0.01603	534.794
	0.01603	535.039
	0.01603	534.631
	0.01603	535.148
	0.01603	535.094
	0.01603	535.175
	0.01618	536.536
	0.01618	536.427
	0.01618	536.862
	0.01618	535.529
	0.01618	535.475
	0.01618	535.638
	0.01618	535.339
	0.01618	535.692
	0.01624	535.692
	0.01624	535.42
	0.01624	535.638
	0.01624	535.583
	0.01624	535.828
	0.01624	536.019
	0.01624	535.529
	0.01624	535.937
	0.01635	536.264
	0.01635	535.638
	0.01635	536.182
	0.01635	535.828
	0.01635	536.073
	0.01635	535.964
	0.01635	536.237
	0.01635	536.019
	0.01647	536.808
	0.01647	536.182
	0.01647	536.373
	0.01647	536.019
	0.01647	536.318
	0.01647	536.264
	0.01647	536.536
	0.01647	536.617
	0.01653	536.536
	0.01653	536.427
	0.01653	536.862
	0.01653	536.726
	0.01653	536.617
	0.01653	536.481
	0.01653	536.917
	0.01653	536.672
	0.01671	537.107
	0.01671	537.026
	0.01671	537.461
	0.01671	537.08
	0.01671	537.407
	0.01671	537.325
	0.01671	537.515
	0.01689	539.039
	0.01689	538.74
	0.01689	539.012
	0.01689	538.658
	0.01689	537.352
	0.01689	537.76
	0.01689	537.461
	0.01689	537.815
	0.01689	537.624
	0.01697	538.25
	0.01697	537.706
	0.01697	537.896
	0.01697	537.651
	0.01697	537.869
	0.01697	537.57
	0.01697	538.005
	0.01697	538.168
	0.01708	539.447
	0.01708	539.393
	0.01708	539.583
	0.01708	538.005
	0.01708	538.168
	0.01708	538.468
	0.01708	538.25
	0.01708	538.495
	0.01708	538.359
	0.01708	538.413
	0.01714	538.413
	0.01714	538.25
	0.01714	538.713
	0.01714	538.168
	0.01714	538.495
	0.01714	538.549
	0.01714	538.468
	0.01714	538.849
	0.01714	538.794
	0.01729	539.992
	0.01729	539.883
	0.01729	540.046
	0.01729	539.747
	0.01729	538.849
	0.01729	539.148
	0.01729	538.903
	0.01729	539.202
	0.01729	539.012
	0.0174	540.536
	0.0174	540.182
	0.0174	538.903
	0.0174	539.339
	0.0174	539.284
	0.0174	539.039
	0.0174	539.202
	0.0174	539.502
	0.01747	540.781
	0.01747	540.59
	0.01747	539.583
	0.01747	539.257
	0.01747	539.556
	0.01747	539.747
	0.01747	539.447
	0.01747	539.692
	0.01754	539.692
	0.01754	539.583
	0.01754	539.828
	0.01754	539.801
	0.01754	539.747
	0.01754	540.1
	0.01754	539.638
	0.01768	541.434
	0.01768	540.4
	0.01768	540.046
	0.01768	539.883
	0.01768	540.291
	0.01768	540.182
	0.01768	540.236
	0.01768	540.481
	0.01775	541.434
	0.01775	540.182
	0.01775	540.536
	0.01775	540.427
	0.01775	540.645
	0.01775	540.4
	0.01775	540.835
	0.01775	540.59
	0.01775	540.672
	0.01787	540.781
	0.01787	540.672
	0.01787	540.971
	0.01787	540.835
	0.01787	540.726
	0.01787	541.08
	0.01787	540.944
	0.01797	542.359
	0.01797	542.168
	0.01797	542.223
	0.01797	541.08
	0.01797	540.944
	0.01797	541.134
	0.01797	541.434
	0.01797	541.379
	0.01804	541.434
	0.01804	541.27
	0.01804	541.379
	0.01804	541.624
	0.01804	541.325
	0.01804	541.679
	0.01804	541.488
	0.01804	541.57
	0.01814	541.515
	0.01814	541.924
	0.01814	541.733
	0.01814	541.57
	0.01814	541.434
	0.01814	541.679
	0.01829	543.202
	0.01829	542.958
	0.01829	543.148
	0.01829	542.332
	0.01829	541.978
	0.01829	542.06
	0.01829	541.869
	0.01829	542.223
	0.01829	542.168
	0.01837	543.148
	0.01837	542.168
	0.01837	542.468
	0.01837	542.413
	0.01837	542.277
	0.01837	542.713
	0.01837	542.114
	0.01837	542.577
	0.01847	543.611
	0.01847	543.311
	0.01847	543.066
	0.01847	542.413
	0.01847	542.658
	0.01847	542.604
	0.01847	542.903
	0.01847	542.767
	0.01847	542.876
	0.01854	543.066
	0.01854	542.604
	0.01854	542.876
	0.01854	542.522
	0.01854	542.903
	0.01854	542.658
	0.01854	543.148
	0.01854	542.821
	0.01854	543.121
	0.01869	543.964
	0.01869	543.556
	0.01869	543.148
	0.01869	542.958
	0.01869	543.012
	0.01869	543.202
	0.01869	543.121
	0.01875	543.202
	0.01875	543.066
	0.01875	543.447
	0.01875	543.311
	0.01875	543.502
	0.01875	543.719
	0.01875	543.257
	0.0189	544.808
	0.0189	544.753
	0.0189	544.944
	0.0189	543.91
	0.0189	543.747
	0.0189	543.801
	0.0189	543.665
	0.0189	543.855
	0.01893	543.964
	0.01893	543.665
	0.01893	543.855
	0.01893	543.992
	0.01893	544.046
	0.01893	544.155
	0.01908	545.134
	0.01908	545.243
	0.01908	545.679
	0.01908	545.053
	0.01908	544.345
	0.01908	544.046
	0.01908	544.4
	0.01908	544.264
	0.01908	544.454
	0.01915	544.345
	0.01915	544.59
	0.01915	544.454
	0.01915	544.645
	0.01915	544.291
	0.01925	545.842
	0.01925	545.651
	0.01925	545.597
	0.01925	544.645
	0.01925	545.053
	0.01925	544.835
	0.01925	544.998
	0.01925	544.699
	0.01925	544.889
	0.01937	544.835
	0.01937	544.944
	0.01937	544.998
	0.01937	545.053
	0.01937	545.189
	0.01937	545.434
	0.01937	545.134
	0.01951	546.631
	0.01951	546.032
	0.01951	546.685
	0.01951	546.223
	0.01951	545.543
	0.01951	545.651
	0.01951	545.379
	0.01951	545.434
	0.01954	545.352
	0.01954	545.488
	0.01954	545.679
	0.01954	545.434
	0.01954	545.842
	0.01954	545.651
	0.01965	547.311
	0.01965	546.141
	0.01965	546.032
	0.01965	546.087
	0.01965	545.978
	0.01965	545.923
	0.01965	545.896
	0.01975	546.767
	0.01975	545.896
	0.01975	546.032
	0.01975	546.087
	0.01975	546.277
	0.01975	546.332
	0.01975	546.196
	0.01975	546.468
	0.01975	546.223
	0.01975	546.631
	0.0199	547.91
	0.0199	547.529
	0.0199	547.855
	0.0199	547.828
	0.0199	546.685
	0.0199	546.767
	0.0199	546.577
	0.0199	546.74
	0.0199	546.522
	0.01998	548.155
	0.01998	547.121
	0.01998	546.93
	0.01998	546.685
	0.01998	547.039
	0.01998	546.767
	0.01998	547.175
	0.01998	546.876
	0.02004	547.583
	0.02004	546.985
	0.02004	547.311
	0.02004	546.93
	0.02004	547.366
	0.02004	547.039
	0.02004	547.284
	0.02004	547.529
	0.02015	548.617
	0.02015	547.366
	0.02015	547.665
	0.02015	547.284
	0.02015	547.719
	0.02015	547.611
	0.02015	547.529
	0.02015	547.855
	0.02015	547.91
	0.02027	548.998
	0.02027	548.753
	0.02027	548.209
	0.02027	547.828
	0.02027	547.91
	0.02027	547.774
	0.02027	548.155
	0.02027	547.855
	0.02027	548.019
	0.02033	548.155
	0.02033	547.91
	0.02033	548.372
	0.02033	548.128
	0.02033	548.264
	0.02033	548.073
	0.02048	549.352
	0.02048	549.651
	0.02048	549.107
	0.02048	548.318
	0.02048	548.508
	0.02048	548.454
	0.02048	548.699
	0.02048	548.753
	0.02054	548.672
	0.02054	548.454
	0.02054	548.862
	0.02054	548.563
	0.02054	548.808
	0.02054	548.917
	0.02054	548.971
	0.02073	549.298
	0.02073	548.753
	0.02073	548.998
	0.02073	549.216
	0.02073	549.352
	0.02073	549.107
	0.02073	549.461
	0.02091	550.74
	0.02091	550.604
	0.02091	550.794
	0.02091	550.196
	0.02091	549.461
	0.02091	549.515
	0.02091	549.651
	0.02091	549.787
	0.02098	550.196
	0.02098	549.597
	0.02098	550.005
	0.02098	549.542
	0.02098	550.087
	0.02098	549.76
	0.02098	549.787
	0.02098	550.059
	0.02098	549.842
	0.02098	550.141
	0.02105	550.059
	0.02105	550.196
	0.02105	550.005
	0.02105	550.304
	0.02105	550.44
	0.02105	550.25
	0.02119	551.529
	0.02119	551.883
	0.02119	551.583
	0.02119	551.148
	0.02119	550.386
	0.02119	550.495
	0.02119	550.549
	0.02119	550.44
	0.02119	550.74
	0.02127	550.74
	0.02127	550.604
	0.02127	550.794
	0.02127	550.903
	0.02127	550.631
	0.02127	551.175
	0.02144	552.073
	0.02144	552.127
	0.02144	552.264
	0.02144	552.236
	0.02144	552.182
	0.02144	552.019
	0.02144	552.427
	0.02144	551.23
	0.02144	551.338
	0.02159	552.427
	0.02159	552.318
	0.02159	552.536
	0.02159	552.481
	0.02159	552.563
	0.02159	552.835
	0.02165	552.672
	0.02165	552.726
	0.02165	553.025
	0.02165	552.917
	0.02165	552.862
	0.02165	552.781
	0.02165	552.264
	0.02177	552.862
	0.02177	552.971
	0.02177	553.107
	0.02177	553.08
	0.02177	553.325
	0.02177	552.917
	0.02177	553.025
	0.02177	553.379
	0.02191	553.216
	0.02191	553.08
	0.02191	553.57
	0.02191	553.27
	0.02191	553.651
	0.02191	553.515
	0.02191	553.325
	0.02194	553.57
	0.02194	553.461
	0.02194	553.76
	0.02194	553.651
	0.02194	553.951
	0.02194	554.168
	0.02194	553.406
	0.02205	553.951
	0.02205	553.651
	0.02205	554.005
	0.02205	553.869
	0.02205	554.168
	0.02205	554.223
	0.02205	554.25
	0.02205	553.923
	0.0222	554.059
	0.0222	554.413
	0.0222	553.951
	0.0222	554.304
	0.0222	554.114
	0.0222	554.25
	0.0222	554.359
	0.02227	554.495
	0.02227	554.168
	0.02227	554.549
	0.02227	554.413
	0.02227	554.468
	0.02227	554.658
	0.02238	554.712
	0.02238	554.767
	0.02238	554.957
	0.02238	554.549
	0.02238	554.495
	0.02238	554.604
	0.02238	554.848
	0.02249	554.794
	0.02249	554.549
	0.02249	555.093
	0.02249	554.658
	0.02249	555.039
	0.02249	554.767
	0.02255	554.957
	0.02255	554.903
	0.02255	555.202
	0.02255	554.848
	0.02255	555.148
	0.02255	555.039
	0.02255	555.311
	0.02267	555.338
	0.02267	555.202
	0.02267	555.583
	0.02267	555.093
	0.02267	555.638
	0.02267	555.447
	0.02267	555.311
	0.02281	555.638
	0.02281	555.502
	0.02281	555.801
	0.02281	555.311
	0.02281	555.882
	0.02281	555.746
	0.02281	556.155
	0.02281	555.583
	0.02281	556.046
	0.02284	555.801
	0.02284	555.692
	0.02284	555.583
	0.02284	556.182
	0.02284	555.882
	0.02284	556.399
	0.02284	556.046
	0.02284	555.093
	0.02299	556.1
	0.02299	556.236
	0.02299	556.399
	0.02299	556.182
	0.02299	556.291
	0.02299	556.536
	0.02299	556.699
	0.02305	556.536
	0.02305	556.427
	0.02305	556.644
	0.02305	556.481
	0.02305	556.59
	0.02305	556.699
	0.0232	556.699
	0.0232	556.78
	0.0232	557.243
	0.0232	556.726
	0.0232	557.025
	0.0232	557.08
	0.0232	557.134
	0.02328	557.025
	0.02328	557.189
	0.02328	557.27
	0.02328	557.08
	0.02328	557.243
	0.02328	557.325
	0.02328	557.624
	0.02328	557.379
	0.02338	557.488
	0.02338	557.189
	0.02338	557.379
	0.02338	557.433
	0.02338	557.787
	0.02338	557.733
	0.02338	557.57
	0.02338	557.923
	0.02338	557.542
	0.02338	557.624
	0.02345	557.678
	0.02345	557.542
	0.02345	557.978
	0.02345	557.433
	0.02345	557.787
	0.02345	557.814
	0.02345	558.114
	0.02345	557.325
	0.02355	557.869
	0.02355	557.814
	0.02355	558.331
	0.02355	557.542
	0.02355	558.114
	0.02355	558.032
	0.02355	557.787
	0.02355	558.277
	0.02367	558.359
	0.02367	558.168
	0.02367	558.631
	0.02367	558.223
	0.02367	558.413
	0.02367	558.331
	0.02367	558.277
	0.02367	558.767
	0.02381	558.359
	0.02381	558.522
	0.02381	558.631
	0.02381	558.277
	0.02381	558.576
	0.02381	558.467
	0.02381	558.658
	0.02381	558.712
	0.02381	558.957
	0.02384	558.631
	0.02384	558.876
	0.02384	558.957
	0.02384	558.712
	0.02384	558.767
	0.02384	559.121
	0.02399	559.257
	0.02399	558.957
	0.02399	559.311
	0.02399	558.903
	0.02399	559.121
	0.02399	559.175
	0.02399	559.42
	0.02399	559.61
	0.02399	559.202
	0.02399	559.501
	0.02405	559.175
	0.02405	559.202
	0.02405	559.311
	0.02405	559.61
	0.02405	559.665
	0.02405	559.556
	0.02405	559.719
	0.02417	559.61
	0.02417	559.746
	0.02417	559.501
	0.02417	559.91
	0.02417	559.801
	0.02417	560.018
	0.02417	559.719
	0.02428	559.91
	0.02428	560.263
	0.02428	560.046
	0.02428	560.399
	0.02428	560.209
	0.02428	560.291
	0.02428	560.563
	0.02438	560.155
	0.02438	560.291
	0.02438	560.1
	0.02438	560.454
	0.02438	560.209
	0.02452	560.808
	0.02452	560.699
	0.02452	561.052
	0.02452	560.944
	0.02452	560.345
	0.02452	559.719
	0.02452	559.91
	0.02467	560.889
	0.02467	561.052
	0.02467	561.352
	0.02467	561.243
	0.02467	561.107
	0.02467	561.189
	0.02467	560.944
	0.02467	561.297
	0.02478	561.243
	0.02478	561.352
	0.02478	561.134
	0.02478	561.433
	0.02478	561.406
	0.02478	561.651
	0.02478	561.107
	0.02478	561.488
	0.02489	561.406
	0.02489	561.542
	0.02489	561.733
	0.02489	561.488
	0.02489	561.678
	0.02489	561.842
	0.02489	561.896
	0.02495	561.842
	0.02495	561.787
	0.02495	561.733
	0.02495	562.086
	0.02495	561.978
	0.02495	562.141
	0.02495	561.95
	0.02507	561.896
	0.02507	561.978
	0.02507	562.386
	0.02507	561.842
	0.02507	562.331
	0.02507	562.141
	0.02507	562.195
	0.02507	562.44
	0.02524	562.495
	0.02524	562.576
	0.02524	562.685
	0.02524	562.631
	0.02524	562.141
	0.02524	561.733
	0.02524	561.896
	0.02539	562.767
	0.02539	562.74
	0.02539	562.93
	0.02539	562.685
	0.02539	562.984
	0.02539	563.039
	0.02539	563.338
	0.02539	562.821
	0.02539	563.12
	0.02545	562.876
	0.02545	563.039
	0.02545	563.229
	0.02545	562.821
	0.02545	563.12
	0.02545	562.767
	0.02545	563.338
	0.02545	563.365
	0.0256	563.039
	0.0256	563.175
	0.0256	563.529
	0.0256	563.066
	0.0256	563.583
	0.0256	563.229
	0.0256	563.474
	0.0256	563.42
	0.0256	563.338
	0.02568	563.229
	0.02568	563.529
	0.02568	563.665
	0.02568	563.583
	0.02568	563.91
	0.02568	563.719
	0.02568	563.774
	0.02568	563.882
	0.02578	563.91
	0.02578	563.828
	0.02578	563.964
	0.02578	563.583
	0.02578	564.018
	0.02578	563.882
	0.02578	564.073
	0.02578	564.127
	0.02578	564.372
	0.02585	564.209
	0.02585	564.263
	0.02585	564.454
	0.02585	564.318
	0.02585	564.154
	0.02585	564.508
	0.02585	563.828
	0.02595	564.508
	0.02595	564.372
	0.02595	564.753
	0.02595	564.563
	0.02595	564.726
	0.02595	564.427
	0.02595	564.671
	0.0261	564.508
	0.0261	564.753
	0.0261	564.671
	0.0261	564.862
	0.0261	564.808
	0.0261	565.107
	0.02614	564.862
	0.02614	564.726
	0.02614	565.161
	0.02614	564.971
	0.02614	565.352
	0.02614	565.107
	0.02614	565.27
	0.02614	565.461
	0.02628	565.216
	0.02628	565.297
	0.02628	565.27
	0.02628	565.107
	0.02628	565.161
	0.02628	565.406
	0.02628	565.542
	0.02639	565.216
	0.02639	565.297
	0.02639	565.597
	0.02639	565.515
	0.02639	565.406
	0.02639	565.651
	0.02639	565.814
	0.02639	565.95
	0.02647	565.76
	0.02647	565.597
	0.02647	565.842
	0.02647	566.059
	0.02647	565.651
	0.02647	565.95
	0.02647	565.161
	0.02657	566.005
	0.02657	565.814
	0.02657	566.195
	0.02657	565.76
	0.02657	566.141
	0.02657	566.304
	0.02657	566.059
	0.02668	566.005
	0.02668	566.304
	0.02668	566.386
	0.02668	566.44
	0.02668	566.359
	0.02668	566.25
	0.02679	566.44
	0.02679	566.495
	0.02679	566.685
	0.02679	566.359
	0.02679	566.794
	0.02679	566.603
	0.02679	566.848
	0.02679	566.386
	0.02679	566.739
	0.02685	566.658
	0.02685	566.549
	0.02685	566.848
	0.02685	566.495
	0.02685	566.903
	0.02685	566.794
	0.02685	566.984
	0.02685	566.685
	0.02703	567.284
	0.02703	567.202
	0.02703	567.447
	0.02703	567.148
	0.02703	567.692
	0.02703	567.338
	0.02703	566.848
	0.02703	566.386
	0.02703	566.359
	0.02718	567.284
	0.02718	567.447
	0.02718	567.692
	0.02718	567.529
	0.02718	567.637
	0.02718	567.746
	0.02725	567.583
	0.02725	567.828
	0.02725	567.773
	0.02725	567.746
	0.02725	567.692
	0.02725	567.882
	0.02725	567.991
	0.02725	568.127
	0.02735	567.937
	0.02735	567.882
	0.02735	567.991
	0.02735	567.828
	0.02735	568.236
	0.02735	568.073
	0.02735	568.182
	0.02753	568.372
	0.02753	568.59
	0.02753	568.671
	0.02753	568.318
	0.02753	568.78
	0.02753	568.617
	0.02753	568.073
	0.02753	567.529
	0.02753	567.746
	0.02764	568.535
	0.02764	568.835
	0.02764	568.671
	0.02764	568.862
	0.02764	568.617
	0.02764	568.726
	0.02764	568.78
	0.02775	568.671
	0.02775	569.025
	0.02775	568.971
	0.02775	568.862
	0.02775	569.161
	0.02775	569.08
	0.02775	569.27
	0.02785	568.862
	0.02785	568.971
	0.02785	569.161
	0.02785	569.08
	0.02785	569.27
	0.02785	569.134
[truncated: 7,391 more rows]

## Sheet: Fe50Mn25Cr15Co10+1N
	Strain	Stress(Mpa)
	0	0
	1e-05	528.05
	9e-05	527.933
	9e-05	528.05
	9e-05	527.776
	9e-05	528.129
	9e-05	527.619
	9e-05	527.854
	9e-05	527.698
	0.00019	527.58
	0.00019	528.011
	0.00019	527.698
	0.00019	527.776
	0.00019	528.129
	0.00019	527.854
	0.00019	527.619
	0.00019	527.933
	0.0003	527.423
	0.0003	528.129
	0.0003	528.05
	0.0003	527.854
	0.0003	528.286
	0.0003	527.502
	0.0003	528.207
	0.0003	527.776
	0.0003	528.011
	0.00037	527.58
	0.00037	528.05
	0.00037	527.698
	0.00037	528.129
	0.00037	527.854
	0.00037	527.423
	0.00037	527.776
	0.00037	527.933
	0.00048	527.345
	0.00048	527.776
	0.00048	527.619
	0.00048	528.011
	0.00048	528.129
	0.00048	527.854
	0.00048	527.933
	0.00048	528.05
	0.00059	527.933
	0.00059	528.207
	0.00059	527.776
	0.00059	528.05
	0.00059	527.502
	0.00059	528.129
	0.00059	527.619
	0.00069	527.502
	0.00069	528.286
	0.00069	527.619
	0.00069	527.854
	0.00069	527.933
	0.00069	528.05
	0.00069	528.011
	0.00069	528.207
	0.0008	527.58
	0.0008	527.698
	0.0008	527.619
	0.0008	528.05
	0.0008	528.364
	0.0008	527.933
	0.0008	528.207
	0.0008	528.129
	0.0008	528.011
	0.00088	528.011
	0.00088	528.286
	0.00088	528.207
	0.00088	527.854
	0.00088	528.05
	0.00088	527.776
	0.00088	528.403
	0.00098	528.011
	0.00098	528.05
	0.00098	528.481
	0.00098	528.129
	0.00098	528.364
	0.00109	528.011
	0.00109	528.56
	0.00109	528.403
	0.00109	528.286
	0.00109	528.207
	0.00109	527.933
	0.00109	528.638
	0.0012	528.481
	0.0012	528.56
	0.0012	528.207
	0.0012	528.05
	0.0012	528.403
	0.0013	528.011
	0.0013	528.638
	0.0013	528.05
	0.0013	528.286
	0.0013	527.933
	0.0013	528.364
	0.0013	528.129
	0.0013	528.403
	0.00138	528.05
	0.00138	528.834
	0.00138	528.286
	0.00138	528.403
	0.00138	528.364
	0.00138	528.011
	0.00138	528.481
	0.00148	528.207
	0.00148	528.481
	0.00148	528.403
	0.00148	528.286
	0.00148	528.56
	0.00148	528.913
	0.00159	528.403
	0.00159	528.717
	0.00159	528.56
	0.00159	528.913
	0.00159	528.834
	0.00159	528.638
	0.00159	528.481
	0.00167	528.364
	0.00167	528.795
	0.00167	528.56
	0.00167	528.403
	0.00167	529.187
	0.00167	528.913
	0.00167	529.069
	0.00167	528.834
	0.00177	528.56
	0.00177	528.913
	0.00177	528.795
	0.00177	528.834
	0.00177	528.717
	0.00177	528.638
	0.00177	529.069
	0.00188	528.717
	0.00188	529.187
	0.00188	528.638
	0.00188	529.069
	0.00188	528.913
	0.00188	528.834
	0.00188	528.795
	0.00188	529.618
	0.00199	528.913
	0.00199	529.422
	0.00199	528.991
	0.00199	529.148
	0.00199	529.696
	0.00199	529.069
	0.00209	528.913
	0.00209	529.853
	0.00209	529.265
	0.00209	529.422
	0.00209	529.775
	0.00209	529.187
	0.00209	528.834
	0.00209	529.344
	0.00217	529.187
	0.00217	529.931
	0.00217	529.422
	0.00217	529.696
	0.00217	529.775
	0.00217	529.618
	0.00217	529.579
	0.00217	529.971
	0.00227	529.265
	0.00227	529.696
	0.00227	529.853
	0.00227	529.931
	0.00238	529.618
	0.00238	529.853
	0.00238	529.696
	0.00238	529.775
	0.00238	529.931
	0.00238	529.971
	0.00238	530.284
	0.00249	529.696
	0.00249	530.127
	0.00249	530.049
	0.00249	530.206
	0.00249	530.558
	0.00249	529.931
	0.00249	530.284
	0.00249	530.362
	0.00256	529.853
	0.00256	530.206
	0.00256	530.127
	0.00256	530.48
	0.00256	530.284
	0.00256	529.971
	0.00267	530.284
	0.00267	530.715
	0.00267	530.48
	0.00267	530.833
	0.00267	530.362
	0.00267	530.637
	0.00267	530.911
	0.00267	530.558
	0.00267	530.989
	0.00277	530.48
	0.00277	530.989
	0.00277	530.715
	0.00277	530.402
	0.00277	530.558
	0.00277	530.637
	0.00277	530.833
	0.00288	530.558
	0.00288	531.146
	0.00288	530.715
	0.00288	530.284
	0.00288	531.42
	0.00288	530.989
	0.00288	531.185
	0.00288	531.264
	0.00296	530.715
	0.00296	531.264
	0.00296	530.989
	0.00296	531.146
	0.00296	531.499
	0.00296	531.068
	0.00296	530.911
	0.00306	530.833
	0.00306	531.185
	0.00306	531.264
	0.00306	530.911
	0.00306	531.499
	0.00306	531.42
	0.00306	531.93
	0.00306	531.068
	0.00306	531.852
	0.00317	531.42
	0.00317	531.616
	0.00317	531.264
	0.00317	531.146
	0.00317	531.577
	0.00317	531.499
	0.00317	531.695
	0.00317	531.93
	0.00324	531.577
	0.00324	532.047
	0.00324	531.773
	0.00324	531.42
	0.00324	531.93
	0.00324	531.695
	0.00324	531.969
	0.00324	532.204
	0.00335	531.342
	0.00335	532.204
	0.00335	531.93
	0.00335	532.4
	0.00335	531.852
	0.00335	531.616
	0.00335	531.969
	0.00335	532.047
	0.00346	531.93
	0.00346	532.126
	0.00346	531.773
	0.00346	532.361
	0.00346	531.969
	0.00346	532.204
	0.00356	531.93
	0.00356	532.204
	0.00356	532.283
	0.00356	532.4
	0.00356	532.126
	0.00356	532.831
	0.00356	532.479
	0.00356	532.047
	0.00367	532.361
	0.00367	532.714
	0.00367	532.283
	0.00367	532.479
	0.00367	532.126
	0.00367	532.635
	0.00367	532.4
	0.00367	532.753
	0.00375	532.557
	0.00375	532.753
	0.00375	532.635
	0.00375	532.479
	0.00375	532.831
	0.00385	532.557
	0.00385	532.753
	0.00385	532.988
	0.00385	532.831
	0.00385	533.066
	0.00385	532.91
	0.00385	533.184
	0.00396	532.714
	0.00396	533.066
	0.00396	532.91
	0.00396	533.262
	0.00396	532.635
	0.00396	533.341
	0.00396	532.988
	0.00407	532.753
	0.00407	533.341
	0.00407	533.419
	0.00407	532.91
	0.00407	532.988
	0.00407	533.576
	0.00414	532.988
	0.00414	533.928
	0.00414	533.615
	0.00414	533.341
	0.00414	533.145
	0.00414	533.772
	0.00414	533.419
	0.00414	533.693
	0.00425	533.419
	0.00425	533.85
	0.00425	533.772
	0.00425	533.576
	0.00425	533.693
	0.00425	533.615
	0.00425	533.497
	0.00425	534.046
	0.00435	533.772
	0.00435	534.046
	0.00435	534.399
	0.00435	533.928
	0.00435	534.36
	0.00435	533.968
	0.00435	534.477
	0.00446	534.124
	0.00446	534.203
	0.00446	534.281
	0.00446	533.968
	0.00446	534.634
	0.00446	533.928
	0.00446	534.751
	0.00446	534.555
	0.00446	534.399
	0.00446	534.712
	0.00454	534.124
	0.00454	534.477
	0.00454	534.399
	0.00454	534.555
	0.00454	534.908
	0.00454	534.751
	0.00464	534.281
	0.00464	534.83
	0.00464	534.477
	0.00464	534.751
	0.00464	534.634
	0.00464	535.065
	0.00464	534.908
	0.00464	535.418
	0.00475	534.751
	0.00475	535.261
	0.00475	534.712
	0.00475	535.182
	0.00475	534.555
	0.00475	535.143
	0.00475	535.065
	0.00475	534.987
	0.00475	535.496
	0.00486	535.065
	0.00486	535.261
	0.00486	535.143
	0.00486	535.614
	0.00486	534.908
	0.00486	535.339
	0.00486	535.418
	0.00492	535.496
	0.00492	535.849
	0.00492	535.418
	0.00492	535.339
	0.00492	535.77
	0.00492	535.535
	0.00492	535.692
	0.00504	535.339
	0.00504	535.77
	0.00504	535.927
	0.00504	535.496
	0.00504	536.123
	0.00504	535.966
	0.00504	535.849
	0.00514	535.927
	0.00514	536.123
	0.00514	535.966
	0.00514	535.77
	0.00514	536.397
	0.00514	536.201
	0.00514	536.476
	0.00525	536.358
	0.00525	536.75
	0.00525	536.397
	0.00525	536.201
	0.00525	536.476
	0.00525	536.632
	0.00536	536.397
	0.00536	536.711
	0.00536	536.28
	0.00536	536.75
	0.00536	536.985
	0.00542	536.632
	0.00542	536.828
	0.00542	536.985
	0.00542	536.554
	0.00542	537.142
	0.00542	537.338
	0.00542	536.75
	0.00542	537.063
	0.00554	536.632
	0.00554	536.828
	0.00554	536.985
	0.00554	536.907
	0.00554	537.259
	0.00554	536.75
	0.00554	537.416
	0.00564	537.259
	0.00564	537.142
	0.00564	537.181
	0.00564	537.495
	0.00564	536.907
	0.00564	537.534
	0.00564	537.063
	0.00575	537.181
	0.00575	537.69
	0.00575	537.769
	0.00575	537.416
	0.00575	537.534
	0.00575	537.926
	0.00582	537.534
	0.00582	537.69
	0.00582	537.926
	0.00582	538.357
	0.00582	538.043
	0.00582	538.122
	0.00592	537.965
	0.00592	538.122
	0.00592	537.926
	0.00592	537.847
	0.00592	538.2
	0.00592	538.357
	0.00592	538.396
	0.00604	538.043
	0.00604	537.926
	0.00604	538.122
	0.00604	537.69
	0.00604	538.474
	0.00604	538.396
	0.00604	538.709
	0.00604	537.965
	0.0061	538.043
	0.0061	538.396
	0.0061	538.749
	0.0061	538.357
	0.0061	538.2
	0.0061	538.474
	0.0061	538.984
	0.00621	538.553
	0.00621	538.709
	0.00621	538.474
	0.00621	538.984
	0.00621	538.827
	0.00621	539.18
	0.00632	538.631
	0.00632	538.905
	0.00632	538.749
	0.00632	538.709
	0.00632	538.984
	0.00632	538.827
	0.00632	539.14
	0.00632	539.493
	0.00642	538.749
	0.00642	539.415
	0.00642	539.493
	0.00642	539.258
	0.00642	539.062
	0.00642	539.846
	0.00654	538.827
	0.00654	539.336
	0.00654	539.493
	0.00654	538.984
	0.00654	539.611
	0.00654	539.532
	0.00654	539.689
	0.00661	539.415
	0.00661	539.611
	0.00661	540.12
	0.00661	539.258
	0.00661	539.767
	0.00661	539.689
	0.00661	539.493
	0.00661	539.963
	0.00671	539.689
	0.00671	540.042
	0.00671	539.924
	0.00671	539.611
	0.00671	539.532
	0.00671	539.846
	0.00671	540.277
	0.00682	539.963
	0.00682	540.198
	0.00682	540.316
	0.00682	540.277
	0.00682	540.473
	0.00682	540.708
	0.00694	540.12
	0.00694	540.394
	0.00694	540.277
	0.00694	540.708
	0.00694	540.473
	0.00694	540.63
	0.00704	540.551
	0.00704	540.904
	0.00704	540.747
	0.00704	541.178
	0.00704	540.63
	0.00704	541.257
	0.00704	541.139
	0.00711	540.982
	0.00711	540.825
	0.00711	541.257
	0.00711	541.492
	0.00711	541.335
	0.00711	540.747
	0.00721	541.139
	0.00721	541.531
	0.00721	541.335
	0.00721	541.413
	0.00721	541.609
	0.00721	541.844
	0.00732	541.413
	0.00732	541.492
	0.00732	541.531
	0.00732	541.766
	0.00732	541.844
	0.00732	542.315
	0.0074	541.766
	0.0074	541.923
	0.0074	541.688
	0.0074	541.531
	0.0074	542.04
	0.0074	541.962
	0.0074	542.197
	0.0075	541.923
	0.0075	542.275
	0.0075	542.04
	0.0075	542.393
	0.0075	542.119
	0.0075	542.55
	0.0075	542.471
	0.00761	542.119
	0.00761	542.275
	0.00761	542.197
	0.00761	541.766
	0.00761	542.471
	0.00761	542.55
	0.00761	542.746
	0.00772	542.393
	0.00772	542.55
	0.00772	542.628
	0.00772	542.471
	0.00772	542.746
	0.00772	542.315
	0.00779	542.55
	0.00779	542.902
	0.00779	542.706
	0.00779	542.824
	0.00779	542.628
	0.00779	543.177
	0.00779	542.746
	0.00779	543.138
	0.0079	542.628
	0.0079	543.138
	0.0079	543.333
	0.0079	542.746
	0.0079	543.529
	0.0079	542.902
	0.0079	543.177
	0.0079	543.255
	0.0079	542.981
	0.008	543.177
	0.008	543.412
	0.008	542.981
	0.008	543.686
	0.008	543.138
	0.008	543.059
	0.008	543.49
	0.008	543.333
	0.00811	543.49
	0.00811	543.608
	0.00811	543.921
	0.00811	543.96
	0.00811	543.765
	0.00811	543.843
	0.00811	543.412
	0.00822	543.608
	0.00822	544.274
	0.00822	543.921
	0.00822	543.843
	0.00822	544.313
	0.00822	544.196
	0.00822	543.529
	0.00829	543.843
	0.00829	543.96
	0.00829	544.039
	0.00829	543.686
	0.00829	544.313
	0.00829	544.392
	0.00829	544.196
	0.00829	544.47
	0.0084	544.196
	0.0084	544.47
	0.0084	544.392
	0.0084	544.979
	0.0084	544.313
	0.0084	544.627
	0.0084	544.901
	0.0085	544.196
	0.0085	544.548
	0.0085	544.313
	0.0085	544.274
	0.0085	544.823
	0.0085	544.47
	0.0085	544.901
	0.0085	545.058
	0.00861	544.705
	0.00861	544.627
	0.00861	545.058
	0.00861	545.097
	0.00861	544.979
	0.00861	544.47
	0.00869	544.823
	0.00869	545.332
	0.00869	545.175
	0.00869	544.979
	0.00869	545.41
	0.00869	545.254
	0.00869	545.489
	0.00879	545.175
	0.00879	545.528
	0.00879	545.332
	0.00879	545.685
	0.00879	545.254
	0.00879	545.41
	0.00879	545.92
	0.0089	545.41
	0.0089	545.528
	0.0089	545.959
	0.0089	545.763
	0.0089	545.489
	0.0089	546.116
	0.00897	545.528
	0.00897	545.841
	0.00897	545.685
	0.00897	545.92
	0.00897	546.116
	0.00897	545.763
	0.00897	546.194
	0.00908	545.959
	0.00908	545.92
	0.00908	546.312
	0.00908	546.39
	0.00908	546.194
	0.00908	546.468
	0.00919	546.194
	0.00919	546.39
	0.00919	546.704
	0.00919	546.9
	0.00919	546.547
	0.00919	546.037
	0.00919	546.821
	0.00929	546.704
	0.00929	546.743
	0.00929	546.9
	0.00929	546.978
	0.00929	547.095
	0.00929	547.174
	0.0094	546.821
	0.0094	547.174
	0.0094	547.487
	0.0094	546.9
	0.0094	547.095
	0.0094	547.409
	0.0094	547.605
	0.00948	547.331
	0.00948	547.487
	0.00948	547.252
	0.00948	547.095
	0.00948	547.174
	0.00948	547.84
	0.00948	546.821
	0.00948	547.762
	0.00958	547.527
	0.00958	547.605
	0.00958	547.331
	0.00958	547.683
	0.00958	547.487
	0.00958	547.879
	0.00969	547.409
	0.00969	547.683
	0.00969	548.193
	0.00969	548.467
	0.00969	547.84
	0.00969	547.879
	0.00969	547.958
	0.00969	547.762
	0.00969	548.114
	0.0098	547.879
	0.0098	548.114
	0.0098	548.193
	0.0098	548.702
	0.0098	548.036
	0.0098	548.271
	0.0098	548.624
	0.0098	548.389
	0.0098	548.82
	0.0099	548.389
	0.0099	548.702
	0.0099	548.467
	0.0099	548.82
	0.0099	548.193
	0.0099	548.271
	0.0099	549.172
	0.00998	548.741
	0.00998	548.82
	0.00998	549.055
	0.00998	548.545
	0.00998	548.976
	0.00998	549.251
	0.00998	549.094
	0.01008	548.741
	0.01008	549.525
	0.01008	549.251
	0.01008	548.976
	0.01008	549.486
	0.01008	549.055
	0.01008	549.76
	0.01019	549.329
	0.01019	549.76
	0.01019	549.682
	0.01019	549.486
	0.01019	549.525
	0.01019	549.408
	0.01019	549.956
	0.0103	549.525
	0.0103	549.76
	0.0103	550.035
	0.0103	549.956
	0.0103	549.682
	0.0103	549.839
	0.0104	549.603
	0.0104	549.956
	0.0104	550.113
	0.0104	550.27
	0.0104	550.035
	0.0104	550.387
	0.01048	550.035
	0.01048	550.544
	0.01048	550.27
	0.01048	550.191
	0.01048	550.309
	0.01048	550.113
	0.01059	550.387
	0.01059	550.309
	0.01059	550.662
	0.01059	550.27
	0.01059	550.622
	0.01069	550.387
	0.01069	550.622
	0.01069	550.466
	0.01069	550.975
	0.01069	550.74
	0.01069	550.662
	0.01069	550.818
	0.01069	550.897
	0.0108	550.622
	0.0108	551.053
	0.0108	550.975
	0.0108	550.818
	0.0108	551.093
	0.0108	550.662
	0.0108	550.897
	0.0108	551.406
	0.01087	551.249
	0.01087	551.406
	0.01087	551.171
	0.01087	551.093
	0.01087	551.484
	0.01087	551.524
	0.01098	551.093
	0.01098	551.406
	0.01098	551.171
	0.01098	551.759
	0.01098	551.249
	0.01098	551.484
	0.01098	551.602
	0.01109	551.484
	0.01109	551.524
	0.01109	551.68
	0.01109	551.406
	0.01109	551.876
	0.01109	552.111
	0.01119	551.602
	0.01119	551.837
	0.01119	551.68
	0.01119	552.111
	0.01119	551.876
	0.01119	551.955
	0.01119	552.464
	0.01119	552.19
	0.01127	552.268
	0.01127	552.464
	0.01127	551.876
	0.01127	552.033
	0.01127	552.19
	0.01127	551.837
	0.01127	552.543
	0.01137	552.033
	0.01137	552.307
	0.01137	552.66
	0.01137	552.111
	0.01137	552.543
	0.01137	551.955
	0.01137	552.19
	0.01137	552.738
	0.01148	552.464
	0.01148	552.621
	0.01148	552.307
	0.01148	552.543
	0.01148	552.817
	0.01148	552.974
	0.01148	552.895
	0.01148	552.386
	0.01159	552.268
	0.01159	552.895
	0.01159	552.738
	0.01159	552.307
	0.01159	552.974
	0.01159	552.66
	0.01159	553.091
	0.01159	553.052
	0.01159	552.621
	0.01166	552.543
	0.01166	553.091
	0.01166	553.17
	0.01166	552.817
	0.01166	552.66
	0.01166	553.326
	0.01166	552.974
	0.01166	553.248
	0.01177	552.66
	0.01177	553.326
	0.01177	553.483
	0.01177	552.895
	0.01177	553.405
	0.01177	553.091
	0.01177	553.17
	0.01177	553.522
	0.01188	553.405
	0.01188	553.483
	0.01188	554.032
	0.01188	553.601
	0.01188	553.679
	0.01188	553.953
	0.01188	554.11
	0.01198	553.836
	0.01198	554.032
	0.01198	553.522
	0.01198	554.11
	0.01198	553.757
	0.01198	554.267
	0.01198	554.188
	0.01209	554.032
	0.01209	553.953
	0.01209	554.306
	0.01209	554.11
	0.01209	554.267
	0.01209	554.384
	0.01216	554.032
	0.01216	554.306
	0.01216	554.384
	0.01216	554.619
	0.01216	554.267
	0.01227	554.267
	0.01227	554.541
	0.01227	554.737
	0.01227	554.619
	0.01227	554.972
	0.01227	554.659
	0.01227	555.168
	0.01238	554.737
	0.01238	555.09
	0.01238	555.168
	0.01238	555.051
	0.01238	555.325
	0.01238	554.972
	0.01248	554.659
	0.01248	555.246
	0.01248	555.403
	0.01248	555.09
	0.01248	555.325
	0.01248	554.972
	0.01248	555.521
	0.01248	555.756
	0.01256	555.246
	0.01256	555.325
	0.01256	555.678
	0.01256	555.756
	0.01256	555.834
	0.01256	555.952
	0.01256	555.442
	0.01267	555.442
	0.01267	555.756
	0.01267	556.109
	0.01267	555.599
	0.01267	555.952
	0.01267	555.521
	0.01267	556.03
	0.01267	556.305
	0.01277	555.756
	0.01277	556.109
	0.01277	556.187
	0.01277	555.599
	0.01277	556.305
	0.01277	555.952
	0.01277	556.265
	0.01288	555.952
	0.01288	556.383
	0.01288	556.109
	0.01288	556.03
	0.01288	556.54
	0.01288	556.461
	0.01288	556.305
	0.01288	556.618
	0.01288	556.814
	0.01299	556.461
	0.01299	556.383
	0.01299	556.814
	0.01299	556.736
	0.01299	556.54
	0.01299	556.657
	0.01299	556.971
	0.01306	556.54
	0.01306	556.971
	0.01306	556.814
	0.01306	556.657
	0.01306	557.049
	0.01306	557.088
	0.01306	556.736
	0.01317	556.657
	0.01317	557.049
	0.01317	557.167
	0.01317	556.736
	0.01317	557.402
	0.01317	557.088
	0.01317	557.441
	0.01317	557.323
	0.01327	557.245
	0.01327	557.402
	0.01327	557.441
	0.01327	557.049
	0.01327	557.676
	0.01327	557.519
	0.01327	557.167
	0.01338	557.167
	0.01338	557.402
	0.01338	557.598
	0.01338	557.519
	0.01338	557.676
	0.01338	557.872
	0.01338	557.754
	0.01349	557.441
	0.01349	557.598
	0.01349	557.95
	0.01349	557.676
	0.01349	557.872
	0.01349	558.186
	0.01349	557.323
	0.01349	558.107
	0.01356	557.245
	0.01356	558.264
	0.01356	558.186
	0.01356	557.676
	0.01356	558.107
	0.01356	557.872
	0.01356	557.833
	0.01356	558.46
	0.01367	557.95
	0.01367	558.029
	0.01367	558.46
	0.01367	557.598
	0.01367	558.107
	0.01367	557.833
	0.01367	558.303
	0.01378	557.95
	0.01378	558.381
	0.01378	558.46
	0.01378	558.029
	0.01378	558.538
	0.01378	558.303
	0.01378	558.734
	0.01388	558.264
	0.01388	558.46
	0.01388	558.891
	0.01388	558.734
	0.01388	558.656
	0.01388	558.303
	0.01388	558.617
	0.01388	558.381
	0.01388	558.538
	0.01388	559.244
	0.01399	558.617
	0.01399	559.087
	0.01399	558.812
	0.01399	558.656
	0.01399	558.969
	0.01399	559.244
	0.01406	559.165
	0.01406	559.4
	0.01406	559.048
	0.01406	559.518
	0.01406	558.656
	0.01406	559.871
	0.01417	559.439
	0.01417	559.596
	0.01417	559.244
	0.01417	559.048
	0.01417	559.675
	0.01417	559.4
	0.01417	559.753
	0.01428	559.087
	0.01428	559.596
	0.01428	559.871
	0.01428	559.4
	0.01428	559.753
	0.01428	559.518
	0.01428	559.831
	0.01428	559.439
	0.01428	560.38
	0.01438	559.518
	0.01438	560.184
	0.01438	560.106
	0.01438	559.871
	0.01438	560.38
	0.01438	560.223
	0.01438	559.831
	0.01449	559.949
	0.01449	560.223
	0.01449	560.38
	0.01449	560.458
	0.01449	560.184
	0.01449	560.537
	0.01449	560.027
	0.01449	560.654
	0.01457	560.302
	0.01457	560.537
	0.01457	560.615
	0.01457	560.223
	0.01457	560.889
	0.01457	561.046
	0.01457	560.968
	0.01457	560.733
	0.01457	560.811
	0.01467	560.615
	0.01467	560.968
	0.01467	560.733
	0.01467	560.811
	0.01467	561.085
	0.01467	561.046
	0.01478	560.654
	0.01478	561.046
	0.01478	561.32
	0.01478	560.733
	0.01478	561.164
	0.01478	561.399
	0.01478	561.085
	0.01478	561.438
	0.01489	561.164
	0.01489	561.32
	0.01489	561.399
	0.01489	560.968
	0.01489	561.438
	0.01489	561.242
	0.01489	561.046
	0.01489	561.516
	0.01496	561.164
	0.01496	561.516
	0.01496	561.673
	0.01496	561.399
	0.01496	562.183
	0.01496	561.83
	0.01496	561.869
	0.01496	562.026
	0.01507	561.516
	0.01507	561.752
	0.01507	562.104
	0.01507	561.947
	0.01507	562.026
	0.01507	561.869
	0.01507	562.183
	0.01507	561.673
	0.01517	561.947
	0.01517	561.869
	0.01517	562.457
	0.01517	562.183
	0.01517	562.3
	0.01517	562.104
	0.01517	561.752
	0.01517	562.222
	0.01528	562.222
	0.01528	562.457
	0.01528	562.653
	0.01528	562.104
	0.01528	562.379
	0.01528	562.026
	0.01539	562.183
	0.01539	562.731
	0.01539	562.379
	0.01539	562.457
	0.01539	562.653
	0.01539	562.614
	0.01539	562.81
	0.01539	562.535
	0.01539	563.006
	0.01549	562.535
	0.01549	562.731
	0.01549	562.81
	0.01549	562.457
	0.01549	562.888
	0.01549	562.614
	0.01549	563.006
	0.01549	562.966
	0.01557	562.81
	0.01557	562.966
	0.01557	562.614
	0.01557	563.084
	0.01557	563.397
	0.01557	563.593
	0.01568	563.241
	0.01568	562.966
	0.01568	563.162
	0.01568	563.006
	0.01568	563.319
	0.01568	563.515
	0.01578	563.397
	0.01578	563.319
	0.01578	563.515
	0.01578	562.966
	0.01578	563.946
	0.01578	563.672
	0.01578	563.162
	0.01578	563.75
	0.01586	563.672
	0.01586	563.515
	0.01586	564.103
	0.01586	563.593
	0.01586	563.868
	0.01586	564.22
	0.01586	563.437
	0.01586	563.75
	0.01596	563.515
	0.01596	563.946
	0.01596	564.181
	0.01596	563.437
	0.01596	564.103
	0.01596	563.593
	0.01596	563.75
	0.01596	564.22
	0.01596	563.828
	0.01596	564.455
	0.01607	563.946
	0.01607	564.103
	0.01607	564.024
	0.01607	564.455
	0.01607	564.181
	0.01607	564.377
	0.01607	564.651
	0.01607	564.299
	0.01607	564.612
	0.01618	564.181
	0.01618	564.455
	0.01618	564.299
	0.01618	564.377
	0.01618	564.887
	0.01618	564.73
	0.01628	564.377
	0.01628	564.73
	0.01628	564.887
	0.01628	564.22
	0.01628	564.612
	0.01628	564.299
	0.01628	564.651
	0.01628	565.082
	0.01639	564.612
	0.01639	564.808
	0.01639	565.004
	0.01639	564.651
	0.01639	564.73
	0.01639	565.082
	0.01639	565.161
	0.01646	564.808
	0.01646	565.082
	0.01646	565.161
	0.01646	564.887
	0.01646	564.965
	0.01657	565.239
	0.01657	565.082
	0.01657	565.514
	0.01657	565.318
	0.01657	565.435
	0.01657	565.161
	0.01657	565.749
	0.01668	565.161
	0.01668	565.514
	0.01668	565.592
	0.01668	565.866
	0.01668	565.435
	0.01668	565.827
	0.01678	565.592
	0.01678	565.827
	0.01678	565.866
	0.01678	566.219
	0.01678	565.67
	0.01678	565.945
	0.01686	565.866
	0.01686	565.749
	0.01686	566.297
	0.01686	565.592
	0.01686	566.532
	0.01686	566.101
	0.01686	566.65
	0.01686	566.023
	0.01686	566.219
	0.01697	566.023
	0.01697	565.866
	0.01697	566.532
	0.01697	566.376
	0.01697	566.611
	0.01697	566.65
	0.01697	566.219
	0.01697	566.454
	0.01707	566.219
	0.01707	566.376
	0.01707	566.65
	0.01707	566.454
	0.01707	566.728
	0.01707	566.611
	0.01707	566.885
	0.01718	566.454
	0.01718	566.963
	0.01718	567.003
	0.01718	567.081
	0.01718	567.434
	0.01718	567.59
	0.01718	567.238
	0.01729	567.081
	0.01729	566.807
	0.01729	567.786
	0.01729	567.512
	0.01729	567.316
	0.01729	567.159
	0.01729	567.59
	0.01729	567.395
	0.01736	566.963
	0.01736	567.238
	0.01736	567.512
	0.01736	567.943
	0.01736	567.434
	0.01736	567.316
	0.01736	567.59
	0.01747	567.669
	0.01747	567.59
	0.01747	567.747
	0.01747	567.238
	0.01747	567.786
	0.01747	567.316
	0.01747	567.865
	0.01747	568.178
	0.01747	567.943
	0.01757	567.669
	0.01757	567.786
	0.01757	567.747
	0.01757	567.512
	0.01757	567.59
	0.01757	568.022
	0.01768	567.943
	0.01768	568.022
	0.01768	568.217
	0.01768	567.786
	0.01768	568.178
	0.01768	568.453
	0.01768	568.1
	0.01768	568.649
	0.01779	568.374
	0.01779	568.296
	0.01779	568.609
	0.01779	567.865
	0.01779	568.178
	0.01779	568.217
	0.01779	568.649
	0.01779	568.022
	0.01779	568.453
	0.01786	568.1
	0.01786	568.296
	0.01786	568.884
	0.01786	568.531
	0.01786	568.609
	0.01786	568.727
	0.01786	568.649
	0.01797	568.453
	0.01797	568.609
	0.01797	568.884
	0.01797	568.962
	0.01797	568.727
	0.01797	569.315
	0.01797	569.001
	0.01797	569.158
	0.01808	568.727
	0.01808	568.884
	0.01808	569.001
	0.01808	569.158
	0.01808	569.315
	0.01818	569.158
	0.01818	569.08
	0.01818	569.511
	0.01818	569.236
	0.01818	569.432
	0.01818	569.589
	0.01818	569.393
	0.01826	569.432
	0.01826	569.667
	0.01826	569.785
	0.01826	569.158
	0.01826	570.02
	0.01826	569.511
	0.01826	569.863
	0.01826	569.393
	0.01836	569.589
	0.01836	569.667
	0.01836	569.863
	0.01836	570.02
	0.01836	569.746
	0.01836	570.216
	0.01836	569.942
	0.01836	569.785
	0.01847	569.785
	0.01847	570.02
	0.01847	570.216
	0.01847	570.098
	0.01847	569.746
	0.01847	570.177
	0.01847	569.942
	0.01847	570.53
	0.01858	570.216
	0.01858	570.177
	0.01858	570.02
	0.01858	570.373
	0.01858	570.53
	0.01858	570.882
	0.01868	570.373
	0.01868	570.53
	0.01868	570.647
	0.01868	570.451
	0.01868	570.725
	0.01868	570.569
	0.01868	570.804
	0.01868	570.882
	0.01879	570.961
	0.01879	570.569
	0.01879	570.882
	0.01879	570.647
	0.01879	571.078
	0.01879	570.804
	0.01887	570.725
	0.01887	570.882
	0.01887	571.235
	0.01887	571.157
	0.01887	571.509
	0.01887	571
	0.01887	571.431
	0.01887	570.804
	0.01887	571.313
	0.01897	571.157
	0.01897	571.235
	0.01897	571.431
	0.01897	571.078
	0.01897	571.509
	0.01897	571.313
	0.01897	571.784
	0.01897	572.175
	0.01908	571.588
	0.01908	571.392
	0.01908	571.862
	0.01908	571.313
	0.01908	571.509
	0.01908	572.097
	0.01908	571.744
	0.01919	571.94
	0.01919	571.784
	0.01919	572.097
	0.01919	571.666
	0.01919	572.371
	0.01919	571.588
	0.01929	572.019
	0.01929	571.744
	0.01929	572.215
	0.01929	571.666
	0.01929	571.784
	0.01929	572.175
	0.01929	572.646
	0.01937	572.45
	0.01937	572.019
	0.01937	572.567
	0.01937	572.293
	0.01937	572.646
	0.01937	572.175
	0.01937	572.371
	0.01937	572.528
	0.01947	572.45
	0.01947	572.371
	0.01947	572.881
	0.01947	572.215
	0.01947	572.724
	0.01947	572.567
	0.01947	572.959
	0.01958	572.293
	0.01958	572.646
	0.01958	572.802
	0.01958	572.371
	0.01958	572.881
	0.01958	572.528
	0.01969	572.881
	0.01969	572.802
	0.01969	572.959
	0.01969	572.998
	0.01969	572.567
	0.01969	573.077
	0.01969	572.646
	0.01969	573.155
	0.01979	572.998
	0.01979	572.959
	0.01979	572.724
	0.01979	573.312
	0.01979	573.155
	0.01979	572.881
	0.01979	573.508
	0.01987	573.312
	0.01987	573.077
	0.01987	573.665
	0.01987	573.155
	0.01987	573.39
	0.01987	573.586
	0.01997	573.155
	0.01997	573.665
	0.01997	573.429
	0.01997	573.743
	0.01997	573.233
	0.02008	573.586
	0.02008	573.508
	0.02008	574.017
	0.02008	573.39
	0.02008	573.86
	0.02008	574.096
	0.02008	573.782
	0.02016	573.743
	0.02016	573.86
	0.02016	574.096
	0.02016	574.213
	0.02016	573.665
	0.02016	573.939
	0.02016	574.448
	0.02026	574.174
	0.02026	573.939
	0.02026	574.292
	0.02026	574.37
	0.02026	574.213
	0.02026	574.527
	0.02037	574.017
	0.02037	574.174
	0.02037	574.527
	0.02037	574.448
	0.02037	574.566
	0.02037	574.801
	0.02048	574.448
	0.02048	574.292
	0.02048	574.801
	0.02048	574.213
	0.02048	574.723
	0.02048	574.566
	0.02048	574.997
	0.02058	574.801
	0.02058	574.997
	0.02058	575.154
	0.02058	574.527
	0.02058	574.958
	0.02058	574.879
	0.02066	575.075
	0.02066	574.997
	0.02066	575.232
	0.02066	574.879
	0.02066	575.31
	0.02066	575.154
	0.02066	574.644
	0.02076	574.879
	0.02076	575.154
	0.02076	575.506
	0.02076	574.997
	0.02076	575.31
	0.02076	575.35
	0.02076	574.958
	0.02076	575.585
	0.02087	575.31
	0.02087	575.585
	0.02087	575.859
	0.02087	575.35
	0.02087	575.741
	0.02087	575.663
	0.02098	575.506
	0.02098	575.741
	0.02098	575.937
	0.02098	575.585
	0.02098	576.016
	0.02098	575.781
	0.02098	576.094
	0.02098	575.35
	0.02108	575.781
	0.02108	576.212
	0.02108	576.016
	0.02108	576.173
	0.02108	575.741
	0.02108	575.859
	0.02108	576.525
	0.02108	576.094
	0.02116	575.937
	0.02116	575.781
	0.02116	576.29
	0.02116	576.173
	0.02116	576.447
	0.02116	576.368
	0.02116	576.016
	0.02116	576.643
	0.02127	576.525
	0.02127	576.212
	0.02127	576.29
	0.02127	576.8
	0.02127	576.643
	0.02127	576.173
	0.02127	576.447
	0.02137	576.564
	0.02137	576.956
	0.02137	576.995
	0.02137	576.643
	0.02137	576.525
	0.02148	576.564
	0.02148	576.525
	0.02148	576.956
	0.02148	576.643
	0.02148	576.8
	0.02148	576.878
	0.02148	576.29
	0.02148	576.995
	0.02155	576.956
	0.02155	576.8
	0.02155	577.309
	0.02155	576.721
	0.02155	577.505
	0.02155	577.231
	0.02155	576.995
	0.02155	577.427
	0.02166	577.074
	0.02166	576.878
	0.02166	577.348
	0.02166	577.662
	0.02166	577.74
	0.02166	577.936
	0.02166	577.152
	0.02166	577.858
	0.02177	577.505
	0.02177	577.309
	0.02177	577.231
	0.02177	576.721
	0.02177	577.583
	0.02177	577.074
	0.02177	578.093
	0.02177	577.936
	0.02187	577.505
	0.02187	577.779
	0.02187	578.014
	0.02187	578.093
	0.02187	577.583
	0.02187	578.21
	0.02187	577.936
	0.02187	578.289
	0.02198	578.132
	0.02198	577.858
	0.02198	578.014
	0.02198	577.74
	0.02198	578.093
	0.02198	577.936
	0.02198	578.367
	0.02198	578.21
	0.02206	578.093
	0.02206	578.014
	0.02206	577.936
	0.02206	578.289
	0.02206	578.876
	0.02216	578.524
	0.02216	578.289
	0.02216	578.72
	0.02216	578.132
	0.02216	578.563
	0.02216	578.367
	0.02216	578.876
	0.02227	578.524
	0.02227	578.563
	0.02227	578.876
	0.02227	578.798
	0.02227	579.151
	0.02238	578.955
	0.02238	578.72
	0.02238	579.072
	0.02238	578.641
	0.02238	579.347
	0.02238	579.151
	0.02238	578.563
	0.02238	579.503
	0.02238	579.229
	0.02238	579.308
	0.02245	578.994
	0.02245	579.151
	0.02245	579.347
	0.02245	578.876
	0.02245	579.308
	0.02245	579.229
	0.02245	578.955
	0.02245	579.503
	0.02245	579.072
	0.02256	579.347
	0.02256	579.308
	0.02256	579.582
	0.02256	579.151
	0.02256	579.425
	0.02256	579.072
	0.02256	578.994
	0.02256	579.778
	0.02266	579.503
	0.02266	579.308
	0.02266	579.778
	0.02266	579.425
	0.02266	579.856
	0.02266	579.582
	0.02266	580.013
	0.02266	579.229
	0.02277	579.425
	0.02277	579.347
	0.02277	579.739
	0.02277	579.582
	0.02277	579.856
	0.02277	579.308
	0.02277	580.444
	0.02277	579.778
	0.02277	580.013
	0.02288	580.13
	0.02288	579.935
	0.02288	580.366
	0.02288	580.091
	0.02288	580.522
	0.02288	580.013
	0.02288	580.64
	0.02288	580.562
	0.02295	580.209
	0.02295	579.856
	0.02295	580.522
	0.02295	580.366
	0.02295	580.287
	0.02295	580.797
	0.02295	580.562
	0.02306	580.562
	0.02306	580.366
	0.02306	580.64
	0.02306	580.522
	0.02306	580.444
	0.02306	580.875
	0.02306	580.209
	0.02306	580.718
	0.02317	580.875
	0.02317	580.64
	0.02317	581.306
	0.02317	580.993
	0.02317	581.345
	0.02317	580.914
	0.02317	580.718
	0.02327	581.071
	0.02327	580.875
	0.02327	581.424
	0.02327	580.993
	0.02327	581.345
	0.02327	581.228
	0.02327	580.797
	0.02327	581.502
	0.02338	581.228
	0.02338	580.914
	0.02338	581.737
	0.02338	581.149
	0.02338	581.424
	0.02338	581.776
	0.02345	581.424
	0.02345	581.933
	0.02345	581.306
	0.02345	581.776
	0.02345	581.737
	0.02345	581.228
	0.02356	581.855
	0.02356	581.228
	0.02356	581.502
	0.02356	581.737
	0.02356	582.129
	0.02356	581.58
	0.02356	582.09
	0.02356	582.011
	0.02367	582.09
	0.02367	581.855
	0.02367	582.443
	0.02367	581.659
	0.02367	581.933
	0.02367	581.737
	0.02367	582.364
	0.02367	581.58
	0.02367	582.129
	0.02374	582.364
	0.02374	581.933
	0.02374	582.011
	0.02374	582.129
	0.02374	582.443
	0.02374	581.855
	0.02385	582.521
	0.02385	582.011
	0.02385	582.56
	0.02385	582.443
	0.02385	582.364
	0.02385	582.286
	0.02385	582.991
	0.02395	582.521
	0.02395	582.129
	0.02395	582.56
	0.02395	582.638
	0.02395	582.795
	0.02395	582.717
	0.02406	582.874
	0.02406	582.717
	0.02406	583.07
	0.02406	582.521
	0.02406	582.991
	0.02406	582.795
	0.02406	582.443
	0.02406	583.226
	0.02414	583.148
	0.02414	582.913
	0.02414	582.874
	0.02414	582.991
	0.02414	583.07
	0.02414	583.305
	0.02424	583.148
	0.02424	582.913
	0.02424	583.579
	0.02424	582.991
	0.02424	583.305
	0.02424	583.344
	0.02424	583.07
	0.02424	583.736
	0.02424	583.226
	0.02424	583.501
	0.02435	583.657
	0.02435	583.501
	0.02435	583.853
	0.02435	583.305
	0.02435	583.344
	0.02435	583.736
	0.02435	583.775
	0.02446	583.657
	0.02446	583.932
	0.02446	583.501
	0.02446	583.853
	0.02446	583.736
	0.02446	584.128
	0.02446	583.775
	0.02446	584.01
	0.02456	583.932
	0.02456	584.284
	0.02456	584.128
	0.02456	584.206
	0.02456	583.853
	0.02456	584.363
	0.02456	584.088
	0.02464	584.088
	0.02464	583.932
	0.02464	584.206
	0.02464	584.01
	0.02464	584.363
	0.02464	584.128
	0.02464	584.794
	0.02464	584.441
	0.02464	584.715
	0.02474	584.559
	0.02474	583.932
	0.02474	584.363
	0.02474	584.206
	0.02474	584.284
	0.02474	584.715
	0.02485	584.637
	0.02485	584.559
	0.02485	584.794
	0.02485	584.206
	0.02485	584.519
	0.02485	584.128
	0.02496	584.794
	0.02496	584.519
	0.02496	585.068
	0.02496	584.441
	0.02496	585.146
	0.02496	584.99
	0.02496	584.637
	0.02496	584.911
	0.02502	585.068
	0.02502	584.911
	0.02502	585.146
	0.02502	584.794
	0.02502	584.99
	0.02502	585.421
	0.02502	584.715
	0.02514	585.225
	0.02514	584.872
	0.02514	585.342
	0.02514	585.068
	0.02514	584.99
	0.02514	585.421
	0.02514	585.146
	0.02525	585.578
	0.02525	585.146
	0.02525	585.499
	0.02525	585.303
	0.02525	585.421
	0.02525	584.872
	0.02525	585.225
	0.02535	585.656
	0.02535	585.342
	0.02535	585.421
	0.02535	585.303
	0.02535	585.773
	0.02535	585.499
	0.02535	585.578
	0.02542	585.656
	0.02542	585.578
	0.02542	586.361
	0.02542	585.421
	0.02542	586.009
	0.02542	585.93
	0.02542	585.773
	0.02542	585.695
	0.02552	585.852
	0.02552	585.656
	0.02552	586.205
	0.02552	585.93
	0.02552	586.087
	0.02552	586.126
	0.02552	586.009
	0.02552	586.44
	0.02564	586.009
	0.02564	585.852
	0.02564	586.087
	0.02564	586.126
	0.02564	586.283
	0.02564	586.44
	0.02564	585.93
	0.02564	586.205
	0.02575	586.518
	0.02575	586.283
	0.02575	586.636
	0.02575	586.205
	0.02575	586.361
	0.02585	586.283
	0.02585	586.361
	0.02585	586.557
	0.02585	586.126
	0.02585	586.636
	0.02585	586.205
	0.02596	586.714
	0.02596	586.283
	0.02596	586.871
	0.02596	586.792
	0.02596	587.145
	0.02596	586.988
	0.02596	586.636
	0.02596	586.91
	0.02604	587.223
	0.02604	586.636
	0.02604	586.91
	0.02604	586.988
	0.02604	587.067
	0.02604	587.145
	0.02604	587.341
	0.02614	587.498
	0.02614	587.145
	0.02614	587.419
	0.02614	587.654
	0.02614	586.91
	0.02614	587.576
	0.02614	587.223
	0.02625	587.654
	0.02625	587.419
	0.02625	587.85
	0.02625	587.694
	0.02625	587.145
	0.02625	587.302
	0.02625	587.576
	0.02631	587.694
	0.02631	587.498
	0.02631	587.85
	0.02631	587.576
	0.02631	587.419
	0.02631	588.085
	0.02631	588.007
	0.02642	588.125
	0.02642	587.576
	0.02642	587.772
	0.02642	587.654
	0.02642	587.498
	0.02642	588.085
	0.02642	587.85
	0.02642	587.929
	0.02654	587.85
	0.02654	587.772
	0.02654	588.281
	0.02654	587.929
	0.02654	588.517
	0.02654	588.007
	0.02654	588.085
	0.02654	588.438
	0.02654	588.556
	0.0266	588.085
	0.0266	588.125
	0.0266	588.438
	0.0266	588.007
	0.0266	588.281
	0.0266	588.203
	0.02671	588.36
	0.02671	588.085
	0.02671	588.634
	0.02671	588.438
	0.02671	588.203
	0.02671	588.712
	0.02671	588.556
	0.02681	588.634
	0.02681	589.222
	0.02681	588.517
	0.02681	588.908
	0.02681	588.556
	0.02681	588.869
	0.02692	588.908
	0.02692	588.438
	0.02692	588.987
	0.02692	588.634
	0.02692	589.144
	0.02692	588.869
	0.02692	589.222
	0.02704	589.3
	0.02704	588.869
	0.02704	588.987
	0.02704	588.908
	0.02704	589.065
	0.02704	588.791
	0.02704	588.634
	0.0271	589.144
	0.0271	588.634
	0.0271	589.065
	0.0271	588.712
	0.0271	589.418
	0.0271	588.908
	0.0271	589.496
	0.0271	589.653
	0.02721	589.418
	0.02721	589.222
	0.02721	589.496
	0.02721	589.575
	0.02721	589.692
	0.02732	589.653
	0.02732	589.222
	0.02732	589.575
	0.02732	589.771
	0.02732	589.692
	0.02732	590.123
	0.02732	589.418
	0.02732	589.3
	0.02732	589.849
	0.02742	589.927
	0.02742	589.771
	0.02742	589.653
	0.02742	589.692
	0.02742	590.084
	0.02742	589.3
	0.02742	590.123
	0.02742	589.575
	0.0275	590.006
	0.0275	589.496
	0.0275	590.123
	0.0275	589.771
[truncated: 18,790 more rows]

## Sheet: Fe50Mn25Cr15Co10+1.6N
	Strain	Stress(Mpa)
	0	0
	1e-05	603.045
	1e-05	603.237
	1e-05	602.885
	1e-05	603.173
	1e-05	603.109
	1e-05	603.526
	1e-05	603.333
	0.00012	603.269
	0.00012	603.622
	0.00012	603.333
	0.00012	603.59
	0.00012	603.237
	0.00012	603.526
	0.00012	603.686
	0.00023	603.814
	0.00023	604.102
	0.00023	603.75
	0.00023	603.878
	0.00023	604.038
	0.00023	604.519
	0.0003	604.231
	0.0003	604.391
	0.0003	604.038
	0.0003	604.455
	0.0003	604.872
	0.0003	604.583
	0.0003	604.519
	0.0003	604.743
	0.0003	604.263
	0.00041	604.519
	0.00041	604.808
	0.00041	604.743
	0.00041	604.872
	0.00041	604.968
	0.00041	604.904
	0.00051	605.096
	0.00051	605.032
	0.00051	605.256
	0.00051	605.384
	0.00051	604.872
	0.00062	605.32
	0.00062	605.384
	0.00062	605.224
	0.00062	605.513
	0.00062	605.032
	0.00062	605.801
	0.00073	605.673
	0.00073	605.865
	0.00073	605.384
	0.00073	605.897
	0.00073	605.801
	0.00073	606.089
	0.00073	605.609
	0.0008	605.801
	0.0008	606.218
	0.0008	605.737
	0.0008	606.089
	0.0008	606.154
	0.00091	606.218
	0.00091	606.25
	0.00091	606.089
	0.00091	606.154
	0.00091	606.025
	0.00091	606.538
	0.00091	605.961
	0.00091	606.442
	0.00102	606.314
	0.00102	606.442
	0.00102	606.025
	0.00102	606.538
	0.00102	605.961
	0.00102	606.602
	0.00102	606.25
	0.00112	606.314
	0.00112	606.506
	0.00112	606.442
	0.00112	606.538
	0.00112	606.795
	0.00112	606.089
	0.00112	606.666
	0.00112	606.25
	0.0012	606.538
	0.0012	606.73
	0.0012	606.442
	0.0012	606.506
	0.0012	606.154
	0.0012	606.378
	0.0012	606.666
	0.0012	606.602
	0.0013	606.314
	0.0013	606.602
	0.0013	606.442
	0.0013	606.73
	0.0013	606.378
	0.0013	606.666
	0.0013	606.538
	0.00141	606.538
	0.00141	606.442
	0.00141	606.378
	0.00141	606.25
	0.00141	606.73
	0.00141	606.795
	0.00152	606.506
	0.00152	606.859
	0.00152	606.538
	0.00152	606.73
	0.00152	606.442
	0.00152	606.795
	0.00152	606.602
	0.00162	606.538
	0.00162	606.891
	0.00162	606.666
	0.00162	606.859
	0.00162	606.73
	0.00162	606.506
	0.0017	606.602
	0.0017	606.955
	0.0017	606.859
	0.0017	606.891
	0.0017	607.083
	0.0017	606.795
	0.00181	606.666
	0.00181	607.019
	0.00181	606.73
	0.00181	606.955
	0.00181	606.795
	0.00181	607.147
	0.00181	606.891
	0.00181	606.859
	0.00181	607.083
	0.00191	607.083
	0.00191	607.179
	0.00191	606.602
	0.00191	607.147
	0.00191	606.955
	0.00191	606.891
	0.00191	607.019
	0.00191	607.371
	0.00191	606.859
	0.00202	607.083
	0.00202	607.179
	0.00202	606.955
	0.00202	606.859
	0.00202	607.243
	0.00202	606.891
	0.00202	607.307
	0.00202	607.147
	0.00209	607.147
	0.00209	607.307
	0.00209	606.891
	0.00209	607.179
	0.00209	607.083
	0.0022	607.019
	0.0022	607.243
	0.0022	607.083
	0.0022	607.371
	0.0022	607.179
	0.0022	607.307
	0.00231	607.307
	0.00231	607.5
	0.00231	607.083
	0.00231	607.147
	0.00231	607.179
	0.00231	607.371
	0.00231	607.724
	0.00238	607.724
	0.00238	607.532
	0.00238	607.307
	0.00238	607.5
	0.00238	607.435
	0.00238	607.243
	0.00249	607.596
	0.00249	607.66
	0.00249	607.371
	0.00249	607.82
	0.00249	607.435
	0.00249	607.532
	0.00249	607.307
	0.00249	607.724
	0.0026	607.884
	0.0026	607.82
	0.0026	607.596
	0.0026	607.788
	0.0026	607.724
	0.0026	608.141
	0.0026	607.66
	0.0027	607.884
	0.0027	608.141
	0.0027	607.82
	0.0027	607.788
	0.0027	608.012
	0.00281	608.012
	0.00281	607.596
	0.00281	608.141
	0.00281	607.724
	0.00281	608.173
	0.00281	608.237
	0.00281	607.948
	0.00281	608.365
	0.00288	608.076
	0.00288	608.141
	0.00288	608.493
	0.00288	608.173
	0.00288	608.012
	0.00288	608.301
	0.00299	608.237
	0.00299	608.076
	0.00299	608.493
	0.00299	608.429
	0.00299	608.589
	0.00299	608.653
	0.00299	608.173
	0.0031	608.429
	0.0031	608.814
	0.0031	608.781
	0.0031	608.525
	0.0031	608.493
	0.0031	608.365
	0.0032	608.525
	0.0032	608.429
	0.0032	608.781
	0.0032	608.653
	0.0032	608.589
	0.0032	609.134
	0.00328	608.589
	0.00328	608.814
	0.00328	608.717
	0.00328	608.781
	0.00328	608.525
	0.00328	609.07
	0.00328	608.365
	0.00328	609.006
	0.00338	608.781
	0.00338	609.294
	0.00338	608.878
	0.00338	609.166
	0.00338	608.493
	0.00338	608.942
	0.00338	609.07
	0.00338	608.717
	0.00349	609.07
	0.00349	608.942
	0.00349	609.166
	0.00349	608.878
	0.00349	609.23
	0.00349	608.781
	0.0036	609.07
	0.0036	609.166
	0.0036	609.294
	0.0036	608.878
	0.0036	608.814
	0.0036	608.717
	0.00366	609.134
	0.00366	609.422
	0.00366	609.166
	0.00366	609.519
	0.00366	609.294
	0.00366	609.454
	0.00366	609.23
	0.00378	609.519
	0.00378	609.583
	0.00378	609.454
	0.00378	609.935
	0.00378	609.775
	0.00378	609.23
	0.00378	609.647
	0.00378	609.166
	0.00389	609.583
	0.00389	609.422
	0.00389	609.519
	0.00389	609.871
	0.00389	610.063
	0.00389	609.775
	0.00389	610.127
	0.00389	609.711
	0.00395	610.16
	0.00395	610.224
	0.00395	609.711
	0.00395	610.063
	0.00395	610.352
	0.00395	609.999
	0.00395	609.871
	0.00406	610.16
	0.00406	610.224
	0.00406	610.127
	0.00406	610.288
	0.00406	609.871
	0.00406	610.64
	0.00416	610.352
	0.00416	610.448
	0.00416	610.16
	0.00416	610.416
	0.00416	610.64
	0.00416	610.768
	0.00416	610.224
	0.00428	610.929
	0.00428	610.768
	0.00428	610.576
	0.00428	611.089
	0.00428	610.64
	0.00428	610.8
	0.00428	610.448
	0.00428	610.416
	0.00439	610.576
	0.00439	610.8
	0.00439	610.704
	0.00439	611.057
	0.00439	610.993
	0.00439	611.281
	0.00439	610.865
	0.00445	611.089
	0.00445	611.057
	0.00445	610.929
	0.00445	611.217
	0.00445	610.8
	0.00445	611.281
	0.00445	611.409
	0.00445	611.153
	0.00456	611.153
	0.00456	611.281
	0.00456	611.089
	0.00456	611.441
	0.00456	611.634
	0.00456	611.698
	0.00456	611.57
	0.00456	611.858
	0.00456	611.217
	0.00468	611.698
	0.00468	611.634
	0.00468	611.858
	0.00468	611.73
	0.00468	611.506
	0.00478	611.73
	0.00478	611.794
	0.00478	611.698
	0.00478	612.211
	0.00478	611.986
	0.00478	612.05
	0.00489	611.922
	0.00489	612.211
	0.00489	611.794
	0.00489	612.05
	0.00489	611.858
	0.00489	612.146
	0.00489	612.339
	0.00489	612.082
	0.00495	612.146
	0.00495	612.339
	0.00495	612.05
	0.00495	612.275
	0.00495	612.403
	0.00506	612.499
	0.00506	612.339
	0.00506	612.275
	0.00506	612.627
	0.00506	612.691
	0.00506	612.403
	0.00506	612.211
	0.00518	612.787
	0.00518	612.499
	0.00518	612.723
	0.00518	612.627
	0.00518	612.563
	0.00518	612.403
	0.00518	612.691
	0.00524	612.916
	0.00524	612.787
	0.00524	612.691
	0.00524	612.723
	0.00524	612.852
	0.00524	612.563
	0.00524	613.044
	0.00524	612.627
	0.00535	612.98
	0.00535	612.916
	0.00535	612.787
	0.00535	613.332
	0.00535	612.723
	0.00535	613.268
	0.00535	613.14
	0.00546	613.076
	0.00546	613.204
	0.00546	613.14
	0.00546	613.268
	0.00546	613.332
	0.00556	613.332
	0.00556	613.14
	0.00556	613.428
	0.00556	613.268
	0.00556	613.685
	0.00556	613.493
	0.00556	613.557
	0.00568	613.717
	0.00568	613.621
	0.00568	613.557
	0.00568	613.685
	0.00568	613.364
	0.00574	613.973
	0.00574	614.005
	0.00574	613.685
	0.00574	613.781
	0.00574	614.358
	0.00574	614.069
	0.00585	613.845
	0.00585	613.973
	0.00585	613.781
	0.00585	614.262
	0.00585	614.005
	0.00585	614.133
	0.00585	614.198
	0.00585	614.069
	0.00596	614.262
	0.00596	614.326
	0.00596	614.005
	0.00596	614.486
	0.00596	614.614
	0.00596	614.422
	0.00596	614.198
	0.00606	614.486
	0.00606	614.614
	0.00606	614.358
	0.00606	614.55
	0.00606	614.326
	0.00606	614.774
	0.00614	615.127
	0.00614	614.774
	0.00614	614.839
	0.00614	615.063
	0.00614	615.255
	0.00614	614.967
	0.00624	615.063
	0.00624	615.255
	0.00624	614.903
	0.00624	615.191
	0.00624	615.127
	0.00624	615.319
	0.00624	614.967
	0.00635	615.415
	0.00635	615.479
	0.00635	615.255
	0.00635	615.544
	0.00635	615.063
	0.00635	615.704
	0.00635	615.64
	0.00635	615.351
	0.00635	615.608
	0.00646	615.64
	0.00646	615.768
	0.00646	615.704
	0.00646	615.832
	0.00646	615.415
	0.00646	615.479
	0.00646	615.96
	0.00646	615.544
	0.00653	615.768
	0.00653	615.608
	0.00653	616.185
	0.00653	615.832
	0.00653	615.992
	0.00653	615.96
	0.00653	616.281
	0.00664	616.249
	0.00664	616.056
	0.00664	616.409
	0.00664	616.281
	0.00664	616.345
	0.00664	616.537
	0.00675	616.601
	0.00675	616.697
	0.00675	616.537
	0.00675	616.89
	0.00675	616.761
	0.00675	616.825
	0.00675	616.473
	0.00685	616.954
	0.00685	616.601
	0.00685	616.89
	0.00685	616.825
	0.00685	617.178
	0.00685	617.338
	0.00685	617.466
	0.00685	617.05
	0.00693	617.466
	0.00693	617.402
	0.00693	616.986
	0.00693	617.274
	0.00693	617.242
	0.00693	617.05
	0.00693	617.178
	0.00703	617.274
	0.00703	616.954
	0.00703	617.627
	0.00703	617.595
	0.00714	617.627
	0.00714	617.595
	0.00714	617.178
	0.00714	617.819
	0.00714	617.915
	0.00714	617.691
	0.00714	617.979
	0.00725	617.819
	0.00725	617.883
	0.00725	617.595
	0.00725	618.043
	0.00725	617.915
	0.00725	618.332
	0.00735	618.236
	0.00735	618.043
	0.00735	618.524
	0.00735	618.107
	0.00735	618.396
	0.00735	618.268
	0.00743	618.46
	0.00743	618.332
	0.00743	618.588
	0.00743	618.236
	0.00743	618.524
	0.00743	618.812
	0.00743	618.684
	0.00754	618.812
	0.00754	618.524
	0.00754	618.332
	0.00754	619.037
	0.00754	618.909
	0.00754	618.973
	0.00764	619.165
	0.00764	618.973
	0.00764	619.037
	0.00764	619.453
	0.00764	618.812
	0.00764	619.389
	0.00764	619.325
	0.00775	619.55
	0.00775	619.261
	0.00775	619.037
	0.00775	619.614
	0.00775	619.678
	0.00775	619.453
	0.00775	619.806
	0.00775	619.742
	0.00782	620.03
	0.00782	619.902
	0.00782	619.678
	0.00782	620.158
	0.00782	619.614
	0.00782	620.191
	0.00782	619.742
	0.00782	620.094
	0.00793	620.191
	0.00793	620.094
	0.00793	619.902
	0.00793	620.255
	0.00793	620.03
	0.00793	620.158
	0.00793	620.319
	0.00804	620.319
	0.00804	620.255
	0.00804	620.191
	0.00804	620.447
	0.00804	620.511
	0.00804	620.383
	0.00804	620.896
	0.00814	620.671
	0.00814	620.864
	0.00814	620.607
	0.00814	620.543
	0.00814	620.799
	0.00814	620.896
	0.00822	621.248
	0.00822	621.152
	0.00822	620.671
	0.00822	621.024
	0.00822	621.312
	0.00822	620.896
	0.00833	621.376
	0.00833	621.152
	0.00833	620.96
	0.00833	621.44
	0.00833	621.184
	0.00833	621.088
	0.00833	620.799
	0.00843	620.96
	0.00843	621.088
	0.00843	621.152
	0.00843	620.896
	0.00843	621.312
	0.00843	621.184
	0.00843	621.248
	0.00854	621.248
	0.00854	621.088
	0.00854	621.537
	0.00854	621.44
	0.00854	621.504
	0.00854	621.665
	0.00854	621.312
	0.00861	621.376
	0.00861	621.44
	0.00861	621.601
	0.00861	621.953
	0.00861	621.537
	0.00861	621.889
	0.00861	621.793
	0.00861	621.825
	0.00872	622.306
	0.00872	622.177
	0.00872	622.017
	0.00872	622.37
	0.00872	622.242
	0.00872	622.722
	0.00872	622.434
	0.00883	622.818
	0.00883	622.53
	0.00883	622.883
	0.00883	622.722
	0.00883	622.594
	0.00883	622.947
	0.00883	623.011
	0.00893	622.947
	0.00893	623.075
	0.00893	622.818
	0.00893	623.171
	0.00893	623.011
	0.00893	623.299
	0.00893	622.883
	0.00893	623.235
	0.00904	623.299
	0.00904	623.171
	0.00904	623.075
	0.00904	623.459
	0.00904	623.363
	0.00904	623.427
	0.00904	623.652
	0.00911	623.876
	0.00911	623.78
	0.00911	623.427
	0.00911	623.523
	0.00911	624.164
	0.00911	623.652
	0.00922	623.78
	0.00922	623.588
	0.00922	623.812
	0.00922	623.94
	0.00922	623.876
	0.00922	624.164
	0.00922	624.421
	0.00922	624.004
	0.00933	624.229
	0.00933	624.357
	0.00933	624.1
	0.00933	624.421
	0.00933	624.645
	0.00933	624.453
	0.0094	624.357
	0.0094	624.709
	0.0094	624.453
	0.0094	624.645
	0.0094	624.934
	0.0094	624.998
	0.0094	624.773
	0.0094	625.222
	0.00951	624.709
	0.00951	624.998
	0.00951	624.805
	0.00951	624.87
	0.00951	625.286
	0.00951	624.934
	0.00951	625.094
	0.00951	625.062
	0.00962	625.286
	0.00962	625.35
	0.00962	625.158
	0.00962	625.51
	0.00962	625.414
	0.00962	625.703
	0.00962	625.446
	0.00962	625.799
	0.00972	625.575
	0.00972	625.446
	0.00972	625.863
	0.00972	625.703
	0.00972	625.799
	0.00972	625.51
	0.00972	625.991
	0.00972	625.639
	0.00983	625.991
	0.00983	625.863
	0.00983	625.799
	0.00983	626.151
	0.00983	626.504
	0.00983	626.376
	0.00983	626.087
	0.00983	626.344
	0.00983	626.28
	0.00994	626.344
	0.00994	626.216
	0.00994	626.44
	0.00994	626.504
	0.00994	626.696
	0.00994	626.856
	0.00994	626.568
	0.00994	627.049
	0.00994	626.632
	0.01004	626.792
	0.01004	626.728
	0.01004	626.44
	0.01004	627.081
	0.01004	626.856
	0.01004	627.145
	0.01012	627.337
	0.01012	627.081
	0.01012	626.856
	0.01012	627.145
	0.01012	627.049
	0.01012	627.273
	0.01012	627.209
	0.01012	627.69
	0.01022	627.337
	0.01022	627.209
	0.01022	627.273
	0.01022	627.69
	0.01022	627.497
	0.01022	627.626
	0.01022	627.562
	0.01022	626.792
	0.01033	626.792
	0.01033	626.44
	0.01033	626.28
	0.01033	626.696
	0.01033	626.504
	0.01033	626.632
	0.01033	627.049
	0.01033	626.568
	0.01041	627.145
	0.01041	627.049
	0.01041	626.921
	0.01041	627.369
	0.01041	626.985
	0.01041	627.209
	0.01041	627.081
	0.01041	627.337
	0.01041	627.273
	0.01051	627.497
	0.01051	627.337
	0.01051	627.85
	0.01051	627.433
	0.01051	627.626
	0.01051	627.722
	0.01051	627.786
	0.01051	627.69
	0.01062	627.978
	0.01062	628.01
	0.01062	628.363
	0.01062	627.914
	0.01062	628.427
	0.01062	628.331
	0.01062	628.138
	0.01073	628.363
	0.01073	628.555
	0.01073	628.779
	0.01073	628.619
	0.01073	628.715
	0.01073	628.843
	0.01073	628.491
	0.01083	628.651
	0.01083	628.972
	0.01083	628.779
	0.01083	629.132
	0.01083	629.004
	0.01083	629.26
	0.01083	629.196
	0.01083	628.908
	0.01091	629.324
	0.01091	629.196
	0.01091	629.004
	0.01091	629.548
	0.01091	629.356
	0.01091	629.42
	0.01091	629.484
	0.01101	629.645
	0.01101	629.613
	0.01101	629.548
	0.01101	630.254
	0.01101	629.901
	0.01101	629.965
	0.01101	629.773
	0.01112	630.125
	0.01112	629.997
	0.01112	629.901
	0.01112	629.965
	0.01112	630.254
	0.01112	630.189
	0.01112	630.542
	0.01123	630.286
	0.01123	630.189
	0.01123	630.254
	0.01123	630.638
	0.01123	630.606
	0.01123	630.414
	0.01123	630.991
	0.0113	630.702
	0.0113	630.638
	0.0113	630.959
	0.0113	630.83
	0.0113	630.542
	0.0113	630.991
	0.0113	630.895
	0.01141	631.055
	0.01141	630.83
	0.01141	631.119
	0.01141	630.991
	0.01141	630.959
	0.01141	631.247
	0.01141	631.407
	0.01141	631.279
	0.01141	631.471
	0.01152	631.6
	0.01152	631.696
	0.01152	631.343
	0.01152	631.247
	0.01152	631.471
	0.01152	631.92
	0.01152	631.407
	0.01162	631.76
	0.01162	631.92
	0.01162	632.112
	0.01162	631.632
	0.01162	631.696
	0.01162	631.6
	0.0117	631.888
	0.0117	631.984
	0.0117	631.76
	0.0117	632.273
	0.0117	632.241
	0.0117	632.337
	0.0117	632.176
	0.0117	632.561
	0.0118	632.401
	0.0118	632.337
	0.0118	632.048
	0.0118	632.817
	0.0118	632.465
	0.0118	632.561
	0.0118	632.241
	0.01191	632.625
	0.01191	632.561
	0.01191	632.529
	0.01191	632.914
	0.01191	632.817
	0.01191	632.753
	0.01191	632.978
	0.01191	632.689
	0.01198	633.106
	0.01198	632.914
	0.01198	632.561
	0.01198	633.042
	0.01198	632.753
	0.01209	633.33
	0.01209	633.234
	0.01209	633.458
	0.01209	633.17
	0.01209	633.619
	0.01209	633.522
	0.01209	633.747
	0.01209	633.683
	0.0122	633.875
	0.0122	633.619
	0.0122	633.971
	0.0122	633.747
	0.0122	633.458
	0.0123	633.811
	0.0123	634.035
	0.0123	633.522
	0.0123	634.26
	0.0123	633.747
	0.0123	634.163
	0.0123	634.099
	0.0123	634.195
	0.01241	634.099
	0.01241	634.195
	0.01241	634.324
	0.01241	634.516
	0.01241	634.035
	0.01241	634.548
	0.01241	634.388
	0.01241	634.74
	0.01252	634.804
	0.01252	634.548
	0.01252	634.612
	0.01252	634.868
	0.01252	634.9
	0.01252	634.965
	0.01262	635.093
	0.01262	635.029
	0.01262	634.804
	0.01262	634.965
	0.01262	635.253
	0.0127	635.253
	0.0127	635.606
	0.0127	635.189
	0.0127	635.445
	0.0127	635.381
	0.0127	635.317
	0.0127	635.734
	0.01281	635.541
	0.01281	635.606
	0.01281	635.509
	0.01281	635.67
	0.01281	635.894
	0.01291	635.894
	0.01291	636.022
	0.01291	636.086
	0.01291	635.734
	0.01291	636.15
	0.01291	635.958
	0.01291	635.798
	0.01291	636.311
	0.01299	636.022
	0.01299	635.958
	0.01299	636.375
	0.01299	636.15
	0.01299	636.311
	0.01299	636.182
	0.01309	636.535
	0.01309	636.15
	0.01309	636.182
	0.01309	636.599
	0.01309	636.471
	0.01309	636.439
	0.01309	636.375
	0.01309	636.663
	0.0132	636.727
	0.0132	636.535
	0.0132	636.887
	0.0132	636.439
	0.0132	636.663
	0.0132	636.823
	0.0132	637.176
	0.0132	637.016
	0.01331	637.08
	0.01331	637.016
	0.01331	636.952
	0.01331	637.176
	0.01341	637.528
	0.01341	637.24
	0.01341	637.08
	0.01341	637.368
	0.01341	637.464
	0.01341	637.432
	0.01341	637.657
	0.01352	637.721
	0.01352	637.464
	0.01352	637.881
	0.01352	637.432
	0.01352	637.817
	0.01352	637.593
	0.01352	637.785
	0.01363	638.073
	0.01363	637.817
	0.01363	637.785
	0.01363	637.945
	0.01363	638.169
	0.01363	638.233
	0.0137	638.105
	0.0137	637.945
	0.0137	638.298
	0.0137	638.426
	0.0137	638.009
	0.01381	638.458
	0.01381	638.169
	0.01381	638.362
	0.01381	638.939
	0.01381	638.522
	0.01381	638.714
	0.01381	638.298
	0.01392	638.778
	0.01392	638.874
	0.01392	638.586
	0.01392	638.81
	0.01392	638.458
	0.01392	638.939
	0.01392	639.003
	0.01392	638.714
	0.01402	639.003
	0.01402	638.939
	0.01402	639.227
	0.01402	639.291
	0.01402	639.451
	0.01413	639.579
	0.01413	639.355
	0.01413	639.291
	0.01413	639.515
	0.01413	639.644
	0.01413	639.067
	0.0142	639.644
	0.0142	639.451
	0.0142	639.291
	0.0142	639.708
	0.0142	639.515
	0.0142	639.932
	0.0142	639.868
	0.01431	639.868
	0.01431	639.74
	0.01431	640.156
	0.01431	639.708
	0.01431	640.22
	0.01431	640.349
	0.01431	639.932
	0.01442	640.092
	0.01442	640.22
	0.01442	640.156
	0.01442	640.381
	0.01442	640.285
	0.01452	640.637
	0.01452	640.381
	0.01452	640.797
	0.01452	640.285
	0.01452	640.99
	0.01452	640.925
	0.01452	640.701
	0.01463	641.054
	0.01463	640.925
	0.01463	640.701
	0.01463	640.861
	0.01463	640.573
	0.01463	640.797
	0.01463	640.637
	0.01471	641.086
	0.01471	641.054
	0.01471	641.15
	0.01471	641.374
	0.01471	641.342
	0.01471	641.566
	0.01481	641.502
	0.01481	641.566
	0.01481	641.374
	0.01481	641.278
	0.01481	641.631
	0.01481	641.695
	0.01481	641.438
	0.01481	641.855
	0.01492	642.015
	0.01492	641.631
	0.01492	641.727
	0.01492	641.919
	0.01492	641.791
	0.01492	641.855
	0.01503	642.079
	0.01503	641.855
	0.01503	641.919
	0.01503	642.143
	0.01503	642.015
	0.01513	642.079
	0.01513	641.983
	0.01513	642.56
	0.01513	642.432
	0.01513	642.336
	0.01513	643.009
	0.01513	642.368
	0.01521	642.624
	0.01521	642.368
	0.01521	642.432
	0.01521	642.272
	0.01521	642.656
	0.01521	642.496
	0.01521	642.72
	0.01521	642.336
	0.01531	642.72
	0.01531	642.496
	0.01531	642.624
	0.01531	642.784
	0.01531	642.848
	0.01531	643.009
	0.01531	642.977
	0.01542	643.009
	0.01542	642.72
	0.01542	642.848
	0.01542	643.137
	0.01542	642.912
	0.01542	642.977
	0.01542	643.073
	0.01553	643.265
	0.01553	643.361
	0.01553	642.912
	0.01553	643.65
	0.01553	643.073
	0.01553	643.489
	0.01553	643.137
	0.01563	643.714
	0.01563	643.361
	0.01563	643.425
	0.01563	643.778
	0.01563	643.329
	0.01563	643.906
	0.01563	644.066
	0.01563	643.65
	0.01571	643.97
	0.01571	644.002
	0.01571	643.65
	0.01571	643.842
	0.01571	644.258
	0.01582	644.291
	0.01582	644.002
	0.01582	644.258
	0.01582	644.355
	0.01582	644.194
	0.01582	643.906
	0.01592	644.611
	0.01592	644.355
	0.01592	644.419
	0.01592	644.899
	0.01592	644.643
	0.01592	644.483
	0.01592	644.931
	0.01592	644.707
	0.01603	645.188
	0.01603	644.996
	0.01603	644.707
	0.01603	645.252
	0.01603	644.835
	0.01603	644.931
	0.01603	644.899
	0.01614	645.348
	0.01614	645.252
	0.01614	645.284
	0.01614	645.476
	0.01614	645.188
	0.01621	645.412
	0.01621	645.348
	0.01621	645.06
	0.01621	645.604
	0.01621	645.252
	0.01621	645.476
	0.01621	645.54
	0.01621	645.829
	0.01621	645.637
	0.01632	645.893
	0.01632	645.925
	0.01632	645.701
	0.01632	646.053
	0.01632	645.604
	0.01632	645.765
	0.01632	645.829
	0.01632	645.54
	0.01642	646.117
	0.01642	645.829
	0.01642	645.765
	0.01642	646.053
	0.01642	645.989
	0.01642	646.277
	0.01642	645.893
	0.01642	646.181
	0.01642	645.925
	0.01653	646.181
	0.01653	646.277
	0.01653	646.245
	0.01653	646.406
	0.01653	646.342
	0.01653	646.694
	0.01653	646.47
	0.01664	646.566
	0.01664	646.342
	0.01664	646.47
	0.01664	646.886
	0.01664	646.277
	0.01664	646.694
	0.01664	646.918
	0.01664	646.822
	0.01671	646.918
	0.01671	646.886
	0.01671	646.822
	0.01671	647.175
	0.01671	647.047
	0.01671	647.335
	0.01671	646.983
	0.01682	647.335
	0.01682	647.399
	0.01682	647.175
	0.01682	647.463
	0.01682	647.111
	0.01682	647.527
	0.01682	647.271
	0.01682	647.623
	0.01693	647.527
	0.01693	647.463
	0.01693	647.752
	0.01693	647.816
	0.01693	647.623
	0.01693	648.04
	0.01693	647.688
	0.01703	647.752
	0.01703	647.623
	0.01703	647.559
	0.01703	648.104
	0.01703	647.688
	0.01703	648.04
	0.01703	647.816
	0.01703	647.88
	0.01714	647.976
	0.01714	647.752
	0.01714	647.912
	0.01714	648.329
	0.01714	647.816
	0.01714	648.2
	0.01714	648.04
	0.01714	648.104
	0.01721	648.104
	0.01721	648.04
	0.01721	647.976
	0.01721	648.329
	0.01721	648.393
	0.01721	648.457
	0.01721	648.2
	0.01721	648.168
	0.01732	648.617
	0.01732	648.457
	0.01732	648.681
	0.01732	648.745
	0.01732	648.553
	0.01732	648.809
	0.01743	649.034
	0.01743	648.841
	0.01743	648.745
	0.01743	648.457
	0.01743	648.809
	0.01743	648.905
	0.01753	649.386
	0.01753	648.905
	0.01753	648.841
	0.01753	649.258
	0.01753	648.97
	0.01753	649.034
	0.01753	649.194
	0.01764	649.61
	0.01764	649.322
	0.01764	649.45
	0.01764	649.835
	0.01764	649.034
	0.01764	649.386
	0.01771	649.45
	0.01771	649.514
	0.01771	649.803
	0.01771	649.258
	0.01771	649.963
	0.01771	649.546
	0.01771	649.899
	0.01771	649.675
	0.01782	649.963
	0.01782	649.803
	0.01782	649.739
	0.01782	650.027
	0.01782	650.091
	0.01782	649.835
	0.01782	650.187
	0.01793	650.091
	0.01793	650.027
	0.01793	650.444
	0.01793	649.675
	0.01793	650.187
	0.01793	650.251
	0.01793	650.604
	0.01803	650.155
	0.01803	650.38
	0.01803	650.316
	0.01803	650.251
	0.01803	650.54
	0.01803	650.732
	0.01803	650.476
	0.01814	650.892
	0.01814	650.476
	0.01814	650.668
	0.01814	650.796
	0.01814	650.732
	0.01814	651.021
	0.01814	651.085
	0.01814	650.828
	0.01814	650.956
	0.01822	650.956
	0.01822	650.892
	0.01822	651.085
	0.01822	650.796
	0.01822	651.149
	0.01822	651.021
	0.01832	651.373
	0.01832	651.181
	0.01832	651.149
	0.01832	651.469
	0.01832	651.085
	0.01832	651.309
	0.01843	651.597
	0.01843	651.822
	0.01843	651.309
	0.01843	651.245
	0.01843	652.014
	0.01854	651.79
	0.01854	651.662
	0.01854	651.373
	0.01854	652.014
	0.01854	651.886
	0.01854	651.95
	0.01864	652.078
	0.01864	652.174
	0.01864	651.95
	0.01864	652.463
	0.01864	652.302
	0.01864	652.238
	0.01864	652.527
	0.01872	652.751
	0.01872	652.431
	0.01872	652.174
	0.01872	652.463
	0.01872	652.11
	0.01872	652.591
	0.01872	652.527
	0.01872	652.719
	0.01872	652.367
	0.01882	652.719
	0.01882	652.463
	0.01882	652.655
	0.01882	652.943
	0.01882	653.168
	0.01893	652.943
	0.01893	652.879
	0.01893	653.104
	0.01893	653.072
	0.01893	653.296
	0.01893	652.751
	0.01893	653.008
	0.01901	653.104
	0.01901	652.879
	0.01901	653.232
	0.01901	653.168
	0.01901	652.943
	0.01901	653.296
	0.01901	653.456
	0.01914	653.104
	0.01914	653.36
	0.01914	653.232
	0.01914	653.713
	0.01914	653.424
	0.01914	653.584
	0.01914	653.745
	0.01914	653.52
	0.01922	653.873
	0.01922	653.648
	0.01922	653.713
	0.01922	653.424
	0.01922	653.584
	0.01922	654.001
	0.01933	654.001
	0.01933	653.809
	0.01933	653.745
	0.01933	654.097
	0.01933	653.937
	0.01933	654.225
	0.01943	654.289
	0.01943	654.001
	0.01943	654.161
	0.01943	654.065
	0.01943	654.225
	0.01943	654.45
	0.01943	654.354
	0.01954	654.45
	0.01954	654.001
	0.01954	654.386
	0.01954	654.514
	0.01954	654.289
	0.01954	654.995
	0.01954	654.642
	0.01954	654.866
	0.01965	654.995
	0.01965	654.802
	0.01965	654.93
	0.01965	654.514
	0.01965	655.027
	0.01965	654.578
	0.01972	655.283
	0.01972	654.866
	0.01972	654.802
	0.01972	655.219
	0.01972	654.995
	0.01972	655.155
	0.01972	654.93
	0.01972	655.091
	0.01983	655.507
	0.01983	655.219
	0.01983	655.443
	0.01983	655.571
	0.01983	655.155
	0.01983	655.7
	0.01983	655.635
	0.01983	655.379
	0.01993	655.7
	0.01993	655.507
	0.01993	655.635
	0.01993	655.988
	0.01993	655.347
	0.01993	655.796
	0.01993	655.732
	0.01993	656.02
	0.02001	655.732
	0.02001	655.988
	0.02001	656.212
	0.02001	655.571
	0.02001	656.02
	0.02001	655.924
	0.02012	656.148
	0.02012	655.86
	0.02012	656.212
	0.02012	655.924
	0.02012	656.437
	0.02012	656.341
	0.02012	656.629
	0.02012	656.276
	0.02022	656.276
	0.02022	656.148
	0.02022	656.084
	0.02022	656.629
	0.02022	656.02
	0.02022	656.501
	0.02022	656.373
	0.02022	656.565
	0.02022	656.212
	0.02033	656.661
	0.02033	656.725
	0.02033	656.789
	0.02033	656.917
	0.02033	656.629
	0.02033	656.981
	0.02033	657.142
	0.02044	657.142
	0.02044	656.853
	0.02044	657.206
	0.02044	656.981
	0.02044	657.014
	0.02044	656.917
	0.02044	657.366
	0.02051	657.302
	0.02051	657.078
	0.02051	657.206
	0.02051	657.014
	0.02051	657.27
	0.02051	657.366
	0.02062	657.558
	0.02062	657.27
	0.02062	657.302
	0.02062	657.654
	0.02062	657.622
	0.02062	657.719
	0.02062	657.783
	0.02072	657.847
	0.02072	658.007
	0.02072	657.654
	0.02072	657.558
	0.02072	658.135
	0.02072	657.719
	0.02072	657.911
	0.02072	657.975
	0.02083	658.071
	0.02083	657.975
	0.02083	657.719
	0.02083	658.007
	0.02083	658.295
	0.02083	658.488
	0.02083	658.135
	0.02094	658.424
	0.02094	658.295
	0.02094	658.135
	0.02094	658.36
	0.02094	658.263
	0.02094	658.552
	0.02094	658.616
	0.02101	658.648
	0.02101	658.135
	0.02101	658.488
	0.02101	658.84
	0.02101	658.36
	0.02101	658.552
	0.02101	658.616
	0.02112	658.776
	0.02112	658.712
	0.02112	658.616
	0.02112	658.84
	0.02112	658.904
	0.02122	658.904
	0.02122	658.84
	0.02122	659
	0.02122	658.776
	0.02122	659.257
	0.0213	659.065
	0.0213	658.904
	0.0213	658.712
	0.0213	659.353
	0.0213	659
	0.0213	659.257
	0.02141	659.417
	0.02141	659.257
	0.02141	659.481
	0.02141	659.545
	0.02141	659.353
	0.02151	659.609
	0.02151	659.417
	0.02151	659.706
	0.02151	659.481
	0.02151	659.93
	0.02151	659.994
	0.02162	659.93
	0.02162	659.834
	0.02162	659.706
	0.02162	659.609
	0.02162	659.898
	0.02162	660.122
	0.02162	659.994
	0.02173	660.058
	0.02173	659.93
	0.02173	660.122
	0.02173	660.347
	0.02173	660.282
	0.02183	660.347
	0.02183	660.475
	0.02183	660.571
	0.02183	660.411
	0.02183	660.763
	0.02183	660.891
	0.02183	660.539
	0.02191	660.923
	0.02191	660.475
	0.02191	660.763
	0.02191	660.891
	0.02191	660.635
	0.02191	661.116
	0.02191	660.827
	0.02191	660.987
	0.02201	661.212
	0.02201	661.116
	0.02201	660.827
	0.02201	660.987
	0.02201	660.763
	0.02201	661.34
	0.02201	660.923
	0.02201	661.468
	0.02212	661.18
	0.02212	660.987
	0.02212	661.116
	0.02212	661.468
	0.02212	661.276
	0.02212	661.34
	0.02212	661.564
	0.02212	661.212
	0.02223	661.628
	0.02223	661.468
	0.02223	661.276
	0.02223	661.981
	0.02223	661.564
	0.02223	661.34
	0.02223	661.693
	0.02223	661.18
	0.0223	661.564
	0.0223	661.468
	0.0223	661.693
	0.0223	661.757
	0.0223	662.333
	0.0223	661.885
	0.0223	662.205
	0.0223	662.526
	0.0223	662.045
	0.02241	662.814
	0.02241	662.398
	0.02241	662.558
	0.02241	662.333
	0.02241	662.526
	0.02241	662.462
	0.02241	662.205
	0.02241	662.75
	0.02241	662.109
	0.02252	662.526
	0.02252	662.173
	0.02252	662.622
	0.02252	662.974
	0.02252	662.558
	0.02252	662.91
	0.02252	662.333
	0.02252	662.686
	0.02262	662.846
	0.02262	662.526
	0.02262	662.814
	0.02262	662.91
	0.02262	662.75
	0.02262	663.103
	0.02262	663.199
	0.02262	662.974
	0.02273	663.199
	0.02273	662.846
	0.02273	663.167
	0.02273	663.103
	0.02273	663.263
	0.0228	663.391
	0.0228	663.039
	0.0228	663.327
	0.0228	663.103
	0.0228	663.551
	0.0228	662.974
	0.0228	663.455
	0.0228	663.615
	0.02291	663.808
	0.02291	663.327
	0.02291	663.615
	0.02291	663.391
	0.02291	663.744
	0.02291	663.84
	0.02291	663.551
	0.02302	664.032
	0.02302	663.968
	0.02302	663.808
	0.02302	663.615
	0.02302	664.256
	0.02302	663.84
	0.02312	664.256
	0.02312	664.385
	0.02312	664.096
	0.02312	664.449
	0.02312	664.16
	0.02312	663.84
	0.02323	664.32
	0.02323	664.256
	0.02323	664.481
	0.02323	664.192
	0.02323	664.449
	0.02323	664.385
	0.02331	664.609
	0.02331	664.449
	0.02331	664.833
	0.02331	664.737
	0.02331	664.545
	0.02331	664.801
	0.02341	664.961
	0.02341	664.673
	0.02341	664.609
	0.02341	665.186
	0.02341	665.122
	0.02341	664.737
	0.02341	665.025
	0.02341	665.25
	0.02352	665.025
	0.02352	665.25
	0.02352	665.314
	0.02352	664.961
	0.02352	664.897
	0.02352	665.122
	0.02359	665.602
	0.02359	665.025
	0.02359	665.538
	0.02359	665.378
	0.02359	665.314
	0.02359	665.474
	0.0237	665.538
	0.0237	665.474
	0.0237	665.666
	0.0237	665.602
	0.0237	665.827
	0.0237	665.731
	0.0237	665.955
	0.02381	666.019
	0.02381	665.602
	0.02381	666.115
	0.02381	665.955
	0.02381	665.474
	0.02381	665.827
	0.02381	665.891
	0.02381	665.666
	0.02391	666.083
	0.02391	665.891
	0.02391	665.795
	0.02391	666.019
	0.02391	665.731
	0.02391	666.115
	0.02391	666.179
	0.02391	666.307
	0.02391	665.955
	0.02402	666.372
	0.02402	666.243
	0.02402	666.307
	0.02402	666.115
	0.02402	666.436
	0.02413	666.532
	0.02413	666.436
	0.02413	666.596
	0.02413	666.884
	0.02413	666.468
	0.02413	666.82
	0.0242	666.948
	0.0242	666.436
	0.0242	666.596
	0.0242	666.884
	0.0242	666.82
	0.0242	667.301
	0.0242	667.237
	0.0242	666.756
	0.02431	667.237
	0.02431	667.012
	0.02431	667.173
	0.02431	667.397
	0.02431	667.077
	0.02431	667.589
	0.02431	667.365
	0.02431	667.461
	0.02442	667.589
	0.02442	667.397
	0.02442	667.525
	0.02442	667.653
	0.02442	667.461
	0.02442	667.301
	0.02442	667.75
	0.02452	667.653
	0.02452	667.461
	0.02452	667.589
	0.02452	667.718
	0.02452	667.878
	0.02452	668.07
	0.0246	667.878
	0.0246	667.718
	0.0246	667.814
	0.0246	668.294
	0.0246	667.942
	0.0246	668.647
	0.0246	668.102
	0.0246	668.391
	0.0246	668.455
	0.0246	668.23
	0.0247	668.166
	0.0247	668.006
	0.0247	668.294
	0.0247	668.391
	0.0247	667.942
	0.0247	668.583
	0.0247	668.102
	0.0247	668.23
	0.0247	668.519
	0.0247	668.455
	0.02481	668.647
	0.02481	668.23
	0.02481	668.455
	0.02481	668.519
	0.02481	668.358
	0.02481	668.711
	0.02481	669.096
	0.02492	668.711
	0.02492	668.583
	0.02492	668.935
	0.02492	668.807
	0.02492	668.999
	0.02492	668.647
	0.02502	669.031
	0.02502	669.288
	0.02502	668.871
	0.02502	669.16
	0.02502	668.999
	0.0251	669.448
	0.0251	669.288
	0.0251	669.352
	0.0251	669.576
	0.0251	669.16
	0.0251	669.096
	0.0251	669.384
	0.0251	668.999
	0.0252	669.384
	0.0252	669.224
	0.0252	669.672
	0.0252	669.352
	0.0252	669.448
	0.0252	669.64
	0.02531	669.576
	0.02531	669.64
	0.02531	669.801
	0.02531	669.737
	0.02531	669.865
	0.02531	670.025
	0.02542	669.993
	0.02542	669.672
	0.02542	669.865
	0.02542	669.737
	0.02542	670.377
	0.02542	670.089
	0.02542	670.025
	0.02553	670.089
	0.02553	670.025
	0.02553	670.217
	0.02553	670.153
	0.02553	669.993
	0.02553	670.506
	0.0256	670.634
	0.0256	670.217
	0.0256	670.506
	0.0256	670.442
	0.0256	670.666
	0.0256	670.153
	0.02571	670.666
	0.02571	670.442
	0.02571	670.73
	0.02571	670.57
	0.02571	670.794
	0.02581	671.147
	0.02581	670.73
	0.02581	670.666
	0.02581	670.634
	0.02581	671.018
	0.02581	670.794
	0.02589	671.275
	0.02589	670.858
	0.02589	671.499
	0.02589	671.083
	0.02589	670.794
	0.02589	671.147
	0.02589	671.435
	0.02599	671.435
	0.02599	671.083
	0.02599	671.147
	0.02599	671.211
	0.02599	671.563
	0.02599	671.018
	0.02599	671.499
	0.02599	671.307
	0.0261	671.499
	0.0261	671.083
	0.0261	671.563
	0.0261	671.371
	0.0261	671.659
	0.0261	671.307
	0.0261	671.724
	0.0261	671.627
	0.0261	671.435
	0.02621	672.14
	0.02621	671.435
	0.02621	671.788
	0.02621	671.724
	0.02621	671.627
	0.02621	672.3
	0.02621	671.563
	0.02621	671.98
	0.02621	671.852
	0.02631	671.98
	0.02631	671.788
	0.02631	672.076
	0.02631	672.14
	0.02631	672.204
	0.02639	672.3
	0.02639	672.14
	0.02639	672.012
	0.02639	672.621
	0.02639	672.557
	0.0265	672.621
	0.0265	672.493
	0.0265	672.557
	0.0265	672.653
	0.0265	672.268
	0.0265	672.717
	0.0265	672.3
	0.0266	672.845
	0.0266	672.493
	0.0266	672.781
	0.0266	672.557
	0.0266	672.429
	0.0266	672.909
	0.0266	672.653
	0.02671	672.781
	0.02671	673.005
	0.02671	672.909
	0.02671	672.845
	0.02671	673.07
	0.02671	672.941
	0.02682	673.486
	0.02682	672.941
	0.02682	673.294
	0.02682	673.198
	0.02682	672.909
	0.02682	673.358
	0.02682	673.262
	0.02689	673.582
	0.02689	673.422
	0.02689	673.55
	0.02689	673.486
	0.02689	673.935
	0.02689	673.646
	0.027	673.71
	0.027	673.582
	0.027	673.839
	0.027	673.55
	0.027	673.903
	0.027	673.775
	0.0271	673.839
	0.0271	673.775
	0.0271	674.063
	0.0271	673.935
	0.0271	673.71
	0.0271	673.999
	0.0271	673.903
	0.02718	674.191
	0.02718	673.646
	0.02718	674.127
	0.02718	673.935
	0.02718	673.903
	0.02718	674.287
	0.02729	674.255
	0.02729	673.999
	0.02729	674.287
	0.02729	674.544
	0.02729	674.127
	0.02729	674.576
	0.02729	674.351
	0.02729	674.832
	0.02729	674.64
	0.02729	674.416
	0.02739	674.48
	0.02739	674.544
	0.02739	674.287
	0.02739	674.64
	0.02739	674.351
	0.02739	674.704
	0.0275	674.928
	0.0275	674.416
	0.0275	674.896
	0.0275	674.704
	0.0275	674.768
	0.0275	674.992
	0.0275	674.832
	0.02756	675.056
	0.02756	674.704
	0.02756	675.185
	0.02756	675.217
	0.02756	674.768
	0.02756	674.992
	0.02756	674.928
	0.02768	675.217
	0.02768	674.768
	0.02768	675.121
	0.02768	675.409
	0.02768	675.633
	0.02768	675.345
	0.02768	675.569
	0.02779	675.345
	0.02779	675.217
	0.02779	675.633
	0.02779	675.473
	0.02779	675.826
	0.02779	675.185
	0.02779	675.697
	0.02779	675.537
	0.02789	675.922
	0.02789	675.473
	0.02789	675.826
	0.02789	675.569
	0.02789	675.762
	0.02789	675.537
	0.028	675.826
	0.028	675.762
	0.028	676.05
	0.028	675.922
	0.028	675.89
	0.028	676.21
	0.028	675.697
	0.028	676.178
	0.02806	676.05
	0.02806	675.986
	0.02806	676.114
	0.02806	676.178
	0.02806	676.467
	0.02806	676.402
	0.02818	676.755
	0.02818	676.21
	0.02818	676.627
	0.02818	676.402
	0.02818	676.691
	0.02818	676.338
	0.02818	676.467
	0.02818	676.563
	0.02829	676.627
	0.02829	676.531
	0.02829	676.851
	0.02829	676.563
	0.02829	676.467
	0.02829	676.915
	0.02829	676.691
	0.0284	677.043
	0.0284	676.915
	0.0284	677.204
	0.0284	676.979
	0.0284	677.108
	0.0284	677.268
	0.0284	677.172
	0.02846	677.268
	0.02846	677.172
	0.02846	677.396
	0.02846	677.204
	0.02846	677.46
	0.02846	677.332
	0.02846	677.62
	0.02846	677.492
	0.02858	677.556
	0.02858	677.684
[truncated: 38,944 more rows]
